# Supplementary material for: Combining mechanistic and machine learning models for predictive engineering and optimization of tryptophan metabolism
Source: Nat Commun. 2020 Sep 25;11:4880. doi: 10.1038/s41467-020-17910-1 (PMC7519671; doi:10.1038/s41467-020-17910-1)
Supplement: Supplementary file 5 — Supplementary Data 1 [file 41467_2020_17910_MOESM5_ESM.xlsx]

## Sheet: Sheet1
Gene name	Glucose	Ethanol		Gene name	Glucose	Ethanol		Gene name	Glucose	Ethanol
YLR438W	1000	0		YER070W	0,51899	0,433024		YML008C		1767071
YBR249C	6367273			YGR180C	0,51899	0,433024		YGL055W		6313433
YKL120W	6367273			YIL066C	0,51899	0,433024		YKL182W		4098839
YHR208W	500275	0,129706		YJL026W	0,51899	0,433024		YPL231W		4098839
YBR068C	4483277	3532292		YBR218C	0,5093	6367273		YDR353W		2608208
YBR069C	4483277	3532292		YGL062W	0,5093	6367273		YLR058C		2443903
YDR046C	4483277	3532292		YEL039C	0,49376			YKR097W (PCK1)		1576565
YKR039W	4483277	3532292		YJR048W	0,49376			YMR170C		129168
YOL020W	4483277	3532292		YOR222W	0,44886	0,303233		YGR254W		1228317
YDR035W	3216998			YPL134C	0,44886	0,303233		YHR174W		1228317
YHR137W	3184523	4612524		YAL038W (CDC19)	0,39342			YKL152C		1228317
YBR117C	3034223	2944678		YOR347C	0,39342			YIR031C		1066515
YPR074C (TKL1)	3034223	2944678		YOL126C	0,25278	1357649		YKL060C		1031041
YJR148W	250275	200,22		YBR252W	0	1560595		YLR377C		1031041
YOR311C	167,5			YDL174C	0			YDR050C		1029272
YER019W	1435891	0		YDR272W	0			YER065C		1028886
YJL121C	1368566	5113079		YDR300C	0	1000		YCR012W		1009732
YPR113W	122016	3639394		YEL071W	0			YGR192C		1009732
YBR029C	1220159			YKL029C	0	4594508		YJL052W		1009732
YDR367W	1099168	250,25		YML004C	0			YJR009C		1009732
YKL004W	1099168	250,25		YOR323C	0	1000		YDR226W		0,546538
YDR072C	9172753	0		YDL078C		1000		YER091C		0,543448
YDR454C	6121212	3096364		YER170W		1000		YGL125W		0,543448
YDR007W	5678997	4247148		YGL080W		1000		YPL023C		0,543448
YDR354W	5678997	4247148		YGL205W		1000		YDR502C		0,526292
YER090W	5678997	4247148		YGR243W		1000		YER043C		0,526292
YGL026C	5678997	4247148		YHR002W		1000		YJR105W		0,526292
YKL211C	5678997	4247148		YHR162W		1000		YLR180W		0,526292
YGR209C	4593409	2221165		YIL160C		1000		YBL039C		0,512229
YDR127W	7356177	5589245		YKL188C		1000		YJR103W		0,512229
YGL148W	7356177	5589245		YKR009C		1000		YDL022W		0,504723
YBR291C	6672427			YKR080W		1000		YOL059W		0,504723
YMR241W	6672427	0		YLR056W		1000		YLR153C		0,488052
YBL068W	6473537	4935219		YLR109W		1000		YJL153C		0,458956
YER099C	6473537	4935219		YLR284C		1000		YPL087W		0,420455
YHL011C	6473537	4935219		YLR348C		1000		YDR287W		0,410628
YKL181W	6473537	4935219		YMR015C		1000		YHR046C		0,410628
YOL061W	6473537	4935219		YMR272C		1000		YPL061W		0,364362
YER081W	3494777	5449761		YNL009W		1000		YER069W		0,27162
YGR208W	3494777	5449761		YNL202W		1000		YMR062C		0,27162
YIL074C	3494777	5449761		YOR180C		1000		YOL140W		0,27162
YOR184W	3494777	5449761		YPL147W		1000		YOR130C		0,27162
YPR021C	310273	0,138041		YBL015W		6363939		YFL030W		0,059875
YPR035W	2765313	2189179		YNL117W		5005333		YNL037C		0,030022
YOR095C	2221708	5143796		YDR297W		500,5		YOR136W		0,030022
YDR384C	1202505	1032684		YMR165C		500,5		YAL044C		0
YGR121C	1202505	1032684		YMR208W		5002608		YAR035W		0
YNL142W	1202505	1032684		YAL054C		500244		YBR036C		0
YPR138C	1202505	1032684		YLR027C		500221		YBR084W		0
YCR024CA	1174844			YLR304C		500022		YBR161W		0
YEL017CA	1174844			YGR204W		5000102		YDR019C		0
YGL008C	1174844			YJR139C		500		YDR148C		0
YPL036W	1174844			YML126C		500		YER024W		0
YBR196C	1138695			YNL104C		500		YFL018C		0
YLL052C	1108704	1100811		YPL028W		500		YHR144C		0
YPR192W	1108704	1100811		YBR183W		3642727		YIL125W		0
YLR354C (TAL1)	1071089			YLR043C		3343861		YLR089C		0
YDL085W	1070445	117891		YMR246W		3336667		YLR174W		0
YMR145C	1070445	117891		YOR317W		3336667		YML042W		0
YGR248W	1064769			YGR170W		3188636		YMR189W		0
YGR256W	1064769			YOR245C		3095818		YNL169C		0
YHR163W	1064769			YCR048W		2580765		YOR100C		0
YHR183W	1064769			YNR019W		2580765		YOR108W		0
YNL241C	1064769			YMR202W		3800156		YPL057C		0
