# Supplementary material for: Combining mechanistic and machine learning models for predictive engineering and optimization of tryptophan metabolism
Source: Nat Commun. 2020 Sep 25;11:4880. doi: 10.1038/s41467-020-17910-1 (PMC7519671; doi:10.1038/s41467-020-17910-1)
Supplement: Supplementary file 6 — Supplementary Data 2 [file 41467_2020_17910_MOESM6_ESM.xlsx]

## Sheet: Sheet1
KEGG pathway	Gene count	Pathway size	Coverage (%)	P-value
Pyruvate metabolism	29	47	61,70	5.64e-10
Pentose phosphate pathway	18	24	75,00	1.44e-08
Peroxisome	15	21	71,43	7.54e-07
Valine, leucine and isoleucine degradation	12	19	63,16	7.19e-05
Glyoxylate and dicarboxylate metabolism	16	30	53,33	7.73e-05
Glycolysis	24	54	44,44	8.85e-05
Gluconeogenesis	24	54	44,44	8.85e-05
One carbon pool by folate	12	20	60,00	0.000147
Aminoacyl-tRNA biosynthesis	0	37	0,00	0.000256
Citrate cycle (TCA cycle)	16	33	48,48	0.000335
Phenylalanine, tyrosine and tryptophan biosynthesis	11	19	57,89	0.000439
Glycine, serine and threonine metabolism	15	33	45,45	0.00157
Lysine degradation	8	13	61,54	0.00167
Starch and sucrose metabolism	1	35	2,86	0.00479
Oxidative phosphorylation	6	70	8,57	0.00571
Nicotinate and nicotinamide metabolism	0	23	0,00	0.00745
Sulfur relay system	3	3	100,00	0.00931
2-Oxocarboxylic acid metabolism	14	35	40,00	0.00976
Meiosis - yeast	0	21	0,00	0.012
Galactose metabolism	0	19	0,00	0.0194
Purine metabolism	19	58	32,76	0.0305
Phagosome	0	17	0,00	0.0314
Propanoate metabolism	9	22	40,91	0.0317
Carbapenem biosynthesis	2	2	100,00	0.0444
ABC transporters	2	2	100,00	0.0444
Synthesis and degradation of ketone bodies	2	2	100,00	0.0444
Pyrimidine metabolism	12	33	36,36	0.0471
Whole metabolism	192	909	21,12	-
