# Supplementary material for: Combining mechanistic and machine learning models for predictive engineering and optimization of tryptophan metabolism
Source: Nat Commun. 2020 Sep 25;11:4880. doi: 10.1038/s41467-020-17910-1 (PMC7519671; doi:10.1038/s41467-020-17910-1)
Supplement: Supplementary file 7 — Supplementary Data 3 [file 41467_2020_17910_MOESM7_ESM.xlsx]

## Sheet: Sheet 1
Line Name	PCK1	PCK1	TAL1	TAL1	TKL1	TKL1	CDC19	CDC19	PFK1	PFK1	GFP rate, MFI/h	SE, MFI/h	Growth rate, OD/h	SE, OD/h
SP606	pICL1	82.0545	pENO2	2527.27	pBUD6	34.3046	pCRC1	114.265	pRPL15B	186.509	298.796	5.34406	0.120711	0.00771019
SP616	pACT1	874.322	pENO2	2527.27	pBUD6	34.3046	pCDC19	2142.15	pTPK2	74.2051	280.883	14.7123	0.204188	0.0159537
SP624	pTDH3	5198.45	pENO2	2527.27	pBUD6	34.3046	pCDC19	2142.15	pTPK2	74.2051	258.166	4.96269	0.149183	0.0109407
SP271	pTDH3	5198.45	pENO2	2527.27	pBUD6	34.3046	pCDC19	2142.15	pRPL15B	186.509	255.652	6.64185	0.200331	0.0054035
SP588	pTPI1	2853.86	pENO2	2527.27	pBUD6	34.3046	pCDC19	2142.15	pRPL15B	186.509	255.342	10.7215	0.125588	0.0105772
SP620	pACT1	874.322	pENO2	2527.27	pBUD6	34.3046	pCDC14	118.382	pRPL15B	186.509	253.944	7.81242	0.132656	0.00984146
SP622	pACT1	874.322	pREV1	32.9776	pTKL1	676.686	pTEF2	558.01	pPFK1	304.478	253.296	3.89191	0.15483	0.00452755
SP629	pTDH3	5198.45	pENO2	2527.27	pURE2	344.076	pCDC19	2142.15	pRPL15B	186.509	247.942	4.66574	0.123551	0.00693945
SP607	pICL1	82.0545	pENO2	2527.27	pBUD6	34.3046	pCDC14	118.382	pPFK1	304.478	244.193	6.08439	0.129058	0.00200345
SP543	pTPI1	2853.86	pENO2	2527.27	pPGK1	1029.75	pTEF2	558.01	pTPK2	74.2051	243.064	3.70885	0.147615	0.00602445
SP369	pTPI1	2853.86	pENO2	2527.27	pURE2	344.076	pCDC19	2142.15	pPFK1	304.478	242.338	12.4906	0.194236	0.0185105
SP315	pPCK1	9.80902	pENO2	2527.27	pBUD6	34.3046	pURA1	3488.39	pPFK1	304.478	241.096	4.94411	0.188039	0.0186491
SP296	pTPI1	2853.86	pTAL1	642.852	pBUD6	34.3046	pCDC19	2142.15	pIDP2	6.12787	240.556	5.43228	0.138966	0.00772711
SP627	pTDH3	5198.45	pENO2	2527.27	pBUD6	34.3046	pCDC14	118.382	pRPL15B	186.509	239.328	11.6089	0.120925	0.016096
SP609	pICL1	82.0545	pENO2	2527.27	pBUD6	34.3046	pCDC14	118.382	pTPK2	74.2051	234.724	7.40979	0.128143	0.0138824
SP264	pPCK1	9.80902	pENO2	2527.27	pBUD6	34.3046	pCRC1	114.265	pTDH2	654.72	232.605	10.1564	0.148475	0.00657983
SP410	pACT1	874.322	pENO2	2527.27	pBUD6	34.3046	pCDC19	2142.15	pPFK1	304.478	230.994	5.46396	0.208174	0.00834588
SP619	pACT1	874.322	pENO2	2527.27	pBUD6	34.3046	pCDC14	118.382	pTPK2	74.2051	228.845	11.064	0.12636	0.0105482
SP330	pTPI1	2853.86	pTAL1	642.852	pBUD6	34.3046	pURA1	3488.39	pRPL15B	186.509	227.217	13.7997	0.147181	0.0187947
SP611	pICL1	82.0545	pENO2	2527.27	pBUD6	34.3046	pFBA1	4676.85	pTDH2	654.72	223.485	8.28633	0.128594	0.00383493
SP191	pTDH3	5198.45	pCHO1	260.989	pBUD6	34.3046	pURA1	3488.39	pRPL15B	186.509	223.068	4.49604	0.151968	0.0068267
SP625	pTDH3	5198.45	pENO2	2527.27	pBUD6	34.3046	pCDC19	2142.15	pTEF1	420.244	222.043	6.82481	0.159154	0.00160081
SP193	pACT1	874.322	pTAL1	642.852	pURE2	344.076	pCDC14	118.382	pTEF1	420.244	221.293	5.02306	0.157664	0.00538326
SP222	pTPI1	2853.86	pENO2	2527.27	pBUD6	34.3046	pCDC19	2142.15	pTDH2	654.72	220.939	9.59878	0.165708	0.0257032
SP386	pPCK1	9.80902	pCHO1	260.989	pBUD6	34.3046	pCDC14	118.382	pTEF1	420.244	220.129	11.5806	0.188597	0.0228929
SP277	pTDH3	5198.45	pACS1	7.11924	pURE2	344.076	pCDC14	118.382	pRPL15B	186.509	220.014	4.16206	0.19902	0.00817339
SP628	pTDH3	5198.45	pENO2	2527.27	pURE2	344.076	pCDC19	2142.15	pIDP2	6.12787	219.658	3.6552	0.131953	0.00748596
SP263	pTDH3	5198.45	pENO2	2527.27	pURE2	344.076	pFBA1	4676.85	pRPL15B	186.509	219.008	0.751854	0.141063	0.00272558
SP602	pICL1	82.0545	pENO2	2527.27	pBUD6	34.3046	pCDC19	2142.15	pPFK1	304.478	219.005	5.90136	0.161993	0.0121963
SP612	pICL1	82.0545	pENO2	2527.27	pURE2	344.076	pCDC14	118.382	pRPL15B	186.509	218.931	18.4388	0.108517	0.0112049
SP617	pACT1	874.322	pENO2	2527.27	pBUD6	34.3046	pCDC19	2142.15	pRPL15B	186.509	218.752	2.32588	0.167314	0.0116567
SP529	pRNR2	126.299	pCHO1	260.989	pURE2	344.076	pFBA1	4676.85	pTEF1	420.244	217.236	17.4771	0.152574	0.0235679
SP633	pTDH3	5198.45	pCYC1	3742.74	pBUD6	34.3046	pURA1	3488.39	pRPL15B	186.509	217.053	0.806365	0.17281	0.00659642
SP605	pICL1	82.0545	pENO2	2527.27	pBUD6	34.3046	pCDC19	2142.15	pRPL15B	186.509	215.804	7.04516	0.123881	0.00905603
SP128	pTPI1	2853.86	pTAL1	642.852	pURE2	344.076	pCDC19	2142.15	pRPL15B	186.509	215.418	4.94118	0.147923	0.0209595
SP327	pTDH3	5198.45	pACS1	7.11924	pTKL1	676.686	pURA1	3488.39	pPFK1	304.478	215.229	10.3482	0.157894	0.010223
SP342	pICL1	82.0545	pACS1	7.11924	pTKL1	676.686	pCDC19	2142.15	pPFK1	304.478	214.924	17.5713	0.166391	0.00106561
SP370	pICL1	82.0545	pCHO1	260.989	pBUD6	34.3046	pFBA1	4676.85	pTDH2	654.72	214.879	10.6334	0.145928	0.0101248
SP039	pICL1	82.0545	pENO2	2527.27	pURE2	344.076	pCRC1	114.265	pIDP2	6.12787	213.474	9.72044	0.149728	0.0139614
SP618	pACT1	874.322	pENO2	2527.27	pBUD6	34.3046	pCDC14	118.382	pPFK1	304.478	212.792	15.3514	0.126046	0.00867159
SP261	pTPI1	2853.86	pENO2	2527.27	pBUD6	34.3046	pCRC1	114.265	pTEF1	420.244	211.907	4.61313	0.152916	0.00786914
SP405	pTDH3	5198.45	pENO2	2527.27	pURE2	344.076	pFBA1	4676.85	pTDH2	654.72	211.88	4.84268	0.163707	0.000883576
SP534	pRNR2	126.299	pCHO1	260.989	pURE2	344.076	pFBA1	4676.85	pTEF1	420.244	211.458	4.20997	0.157508	0.010066
SP324	pICL1	82.0545	pREV1	32.9776	pBUD6	34.3046	pURA1	3488.39	pRPL15B	186.509	211.447	9.06677	0.147378	0.0160745
SP298	pPCK1	9.80902	pCHO1	260.989	pURE2	344.076	pFBA1	4676.85	pPFK1	304.478	211.255	9.24126	0.151486	0.0107113
SP371	pACT1	874.322	pREV1	32.9776	pTKL1	676.686	pCRC1	114.265	pPFK1	304.478	211.192	17.5398	0.201715	0.0135604
SP208	pRNR2	126.299	pENO2	2527.27	pURE2	344.076	pCDC19	2142.15	pPFK1	304.478	211.157	5.18357	0.171012	0.00263987
SP148	pTDH3	5198.45	pCYC1	3742.74	pCCW12	6376.54	pFBA1	4676.85	pPFK1	304.478	210.772	3.19417	0.182761	0.021165
SP530	pRNR2	126.299	pCHO1	260.989	pURE2	344.076	pFBA1	4676.85	pTEF1	420.244	208.671	9.21174	0.18016	0.00235412
SP118	pTDH3	5198.45	pREV1	32.9776	pURE2	344.076	pCDC19	2142.15	pRPL15B	186.509	208.126	4.98828	0.120353	0.0109086
SP292	pICL1	82.0545	pCHO1	260.989	pURE2	344.076	pTEF2	558.01	pTEF1	420.244	207.964	2.71369	0.159222	0.00268666
SP019	pACT1	874.322	pCYC1	3742.74	pURE2	344.076	pTEF2	558.01	pPFK1	304.478	206.48	11.0026	0.154566	0.0200217
SP433	pACT1	874.322	pACS1	7.11924	pTKL1	676.686	pURA1	3488.39	pPFK1	304.478	206.013	10.0686	0.199328	0.012058
SP590	pTPI1	2853.86	pENO2	2527.27	pBUD6	34.3046	pURA1	3488.39	pRPL15B	186.509	205.957	6.00485	0.146228	0.00604669
SP180	pPCK1	9.80902	pCYC1	3742.74	pCCW12	6376.54	pCDC14	118.382	pTDH2	654.72	205.663	5.5095	0.153166	0.0108424
SP416	pTDH3	5198.45	pCYC1	3742.74	pBUD6	34.3046	pTEF2	558.01	pTEF1	420.244	205.31	8.96071	0.197049	0.0110712
SP252	pTPI1	2853.86	pENO2	2527.27	pURE2	344.076	pURA1	3488.39	pTPK2	74.2051	205.214	3.59809	0.135132	0.00333035
SP591	pTPI1	2853.86	pENO2	2527.27	pBUD6	34.3046	pCDC14	118.382	pPFK1	304.478	205.202	17.5781	0.126773	0.00390056
SP083	pICL1	82.0545	pCYC1	3742.74	pBUD6	34.3046	pURA1	3488.39	pPFK1	304.478	204.172	9.66144	0.166747	0.0195992
SP137	pTPI1	2853.86	pCHO1	260.989	pCCW12	6376.54	pTEF2	558.01	pRPL15B	186.509	203.891	5.70097	0.146668	0.00995439
SP344	pICL1	82.0545	pTAL1	642.852	pURE2	344.076	pURA1	3488.39	pTEF1	420.244	202.886	8.67784	0.161915	0.0119158
SP319	pRNR2	126.299	pACS1	7.11924	pURE2	344.076	pURA1	3488.39	pIDP2	6.12787	202.59	0.392676	0.144251	0.0151234
SP614	pRNR2	126.299	pENO2	2527.27	pBUD6	34.3046	pCDC19	2142.15	pRPL15B	186.509	201.951	8.58487	0.116811	0.0120049
SP610	pICL1	82.0545	pENO2	2527.27	pBUD6	34.3046	pCDC14	118.382	pRPL15B	186.509	201.91	5.16673	0.133647	0.0100381
SP402	pRNR2	126.299	pENO2	2527.27	pBUD6	34.3046	pURA1	3488.39	pTEF1	420.244	200.948	11.9949	0.163248	0.0149638
SP164	pTPI1	2853.86	pCYC1	3742.74	pBUD6	34.3046	pCDC14	118.382	pTPK2	74.2051	200.707	5.71209	0.144221	0.0155969
SP404	pICL1	82.0545	pTAL1	642.852	pTKL1	676.686	pCDC14	118.382	pRPL15B	186.509	200.591	11.0641	0.128978	0.00604883
SP631	pTDH3	5198.45	pACS1	7.11924	pTKL1	676.686	pURA1	3488.39	pTEF1	420.244	200.353	10.0566	0.11963	0.00685477
SP258	pTPI1	2853.86	pCHO1	260.989	pURE2	344.076	pCDC14	118.382	pTEF1	420.244	200.328	1.76724	0.154089	0.0127301
SP179	pRNR2	126.299	pCYC1	3742.74	pURE2	344.076	pCDC14	118.382	pPFK1	304.478	199.358	5.09789	0.161419	0.0146981
SP014	pACT1	874.322	pACS1	7.11924	pTKL1	676.686	pCDC14	118.382	pPFK1	304.478	198.804	3.84899	0.140032	0.0148266
SP613	pICL1	82.0545	pACS1	7.11924	pTKL1	676.686	pTEF2	558.01	pPFK1	304.478	198.455	8.18551	0.169897	0.00342735
SP626	pTDH3	5198.45	pENO2	2527.27	pBUD6	34.3046	pURA1	3488.39	pRPL15B	186.509	197.426	5.58678	0.159571	0.0110537
SP391	pRNR2	126.299	pCHO1	260.989	pURE2	344.076	pCDC14	118.382	pTEF1	420.244	196.533	5.22473	0.169871	0.00954588
SP150	pACT1	874.322	pREV1	32.9776	pURE2	344.076	pCRC1	114.265	pRPL15B	186.509	196.479	2.32831	0.169748	0.0118324
SP139	pICL1	82.0545	pREV1	32.9776	pCCW12	6376.54	pCDC14	118.382	pTDH2	654.72	195.654	8.17617	0.141529	0.00830312
SP269	pPCK1	9.80902	pTAL1	642.852	pBUD6	34.3046	pFBA1	4676.85	pPFK1	304.478	195.637	4.17922	0.214386	0.00827638
SP132	pTDH3	5198.45	pCYC1	3742.74	pURE2	344.076	pCRC1	114.265	pTEF1	420.244	195.52	2.12684	0.149019	0.0152614
SP272	pICL1	82.0545	pCHO1	260.989	pURE2	344.076	pFBA1	4676.85	pPFK1	304.478	195.454	4.7973	0.185498	0.00428069
SP212	pPCK1	9.80902	pENO2	2527.27	pBUD6	34.3046	pURA1	3488.39	pTPK2	74.2051	194.734	4.76255	0.124819	0.00135687
SP204	pICL1	82.0545	pREV1	32.9776	pTKL1	676.686	pTEF2	558.01	pTEF1	420.244	194.065	1.09607	0.125593	0.00794703
SP593	pTPI1	2853.86	pENO2	2527.27	pBUD6	34.3046	pCDC14	118.382	pRPL15B	186.509	193.57	2.28257	0.135234	0.0123092
SP603	pICL1	82.0545	pENO2	2527.27	pBUD6	34.3046	pCDC19	2142.15	pTDH2	654.72	193.347	6.55266	0.124335	0.00467826
SP109	pICL1	82.0545	pCHO1	260.989	pURE2	344.076	pCRC1	114.265	pTEF1	420.244	193.121	3.36405	0.160984	0.0012637
SP375	pACT1	874.322	pCHO1	260.989	pBUD6	34.3046	pCDC19	2142.15	pTEF1	420.244	193.055	6.64086	0.181717	0.0154558
SP267	pACT1	874.322	pACS1	7.11924	pTKL1	676.686	pFBA1	4676.85	pTEF1	420.244	192.91	10.1972	0.205714	0.0186548
SP424	pPCK1	9.80902	pCHO1	260.989	pBUD6	34.3046	pURA1	3488.39	pTEF1	420.244	192.26	4.79972	0.175187	0.0170615
SP244	pICL1	82.0545	pCHO1	260.989	pBUD6	34.3046	pURA1	3488.39	pTEF1	420.244	192.196	6.48744	0.17263	0.00543202
SP035	pRNR2	126.299	pTAL1	642.852	pURE2	344.076	pCDC19	2142.15	pTDH2	654.72	191.947	7.69607	0.138026	0.0232979
SP036	pPCK1	9.80902	pREV1	32.9776	pTKL1	676.686	pURA1	3488.39	pTDH2	654.72	191.188	6.12967	0.156358	0.00767997
SP437	pICL1	82.0545	pREV1	32.9776	pURE2	344.076	pCRC1	114.265	pTDH2	654.72	189.815	1.03187	0.201797	0.0096383
SP056	pPCK1	9.80902	pTAL1	642.852	pTKL1	676.686	pCDC14	118.382	pTEF1	420.244	188.937	2.38819	0.141394	0.0112911
SP299	pRNR2	126.299	pTAL1	642.852	pBUD6	34.3046	pCDC19	2142.15	pPFK1	304.478	188.392	7.2069	0.137141	0.0103785
SP444	pICL1	82.0545	pREV1	32.9776	pTKL1	676.686	pCDC19	2142.15	pTEF1	420.244	188.125	3.15123	0.175746	0.0101587
SP608	pICL1	82.0545	pENO2	2527.27	pBUD6	34.3046	pCDC14	118.382	pTDH2	654.72	187.916	5.74242	0.160722	0.00655284
SP359	pPCK1	9.80902	pENO2	2527.27	pBUD6	34.3046	pFBA1	4676.85	pPFK1	304.478	187.625	1.14015	0.145085	0.00787766
SP209	pTDH3	5198.45	pCHO1	260.989	pBUD6	34.3046	pURA1	3488.39	pPFK1	304.478	187.587	5.96391	0.156255	0.00386267
SP160	pPCK1	9.80902	pREV1	32.9776	pTKL1	676.686	pURA1	3488.39	pPFK1	304.478	186.887	4.61425	0.149749	0.0104788
SP281	pPCK1	9.80902	pCYC1	3742.74	pBUD6	34.3046	pFBA1	4676.85	pTDH2	654.72	186.514	0.812364	0.174029	0.0135746
SP348	pRNR2	126.299	pENO2	2527.27	pTKL1	676.686	pCDC19	2142.15	pTDH2	654.72	186.327	11.3295	0.14061	0.0198897
SP310	pRNR2	126.299	pCYC1	3742.74	pURE2	344.076	pCRC1	114.265	pTDH2	654.72	185.775	11.2244	0.123358	0.0031697
SP414	pPCK1	9.80902	pACS1	7.11924	pPGK1	1029.75	pTEF2	558.01	pTEF1	420.244	185.106	14.822	0.158992	0.00851396
SP446	pPCK1	9.80902	pCYC1	3742.74	pBUD6	34.3046	pCDC19	2142.15	pIDP2	6.12787	184.999	6.91428	0.195252	0.00816319
SP338	pPCK1	9.80902	pACS1	7.11924	pURE2	344.076	pURA1	3488.39	pIDP2	6.12787	184.87	2.36975	0.184671	0.0148302
SP239	pACT1	874.322	pACS1	7.11924	pTKL1	676.686	pFBA1	4676.85	pRPL15B	186.509	184.621	1.22507	0.140131	0.00521364
SP438	pACT1	874.322	pREV1	32.9776	pURE2	344.076	pCDC19	2142.15	pTEF1	420.244	184.229	6.49393	0.174199	0.00595415
SP439	pACT1	874.322	pACS1	7.11924	pPGK1	1029.75	pTEF2	558.01	pTDH2	654.72	183.287	9.02318	0.173894	0.00685012
SP408	pRNR2	126.299	pACS1	7.11924	pTKL1	676.686	pCDC19	2142.15	pIDP2	6.12787	183.139	12.0463	0.107468	0.00870385
SP088	pACT1	874.322	pCHO1	260.989	pBUD6	34.3046	pFBA1	4676.85	pPFK1	304.478	182.621	2.37291	0.187659	0.0146807
SP156	pTDH3	5198.45	pACS1	7.11924	pCCW12	6376.54	pURA1	3488.39	pPFK1	304.478	182.511	2.31096	0.127112	0.0155118
SP211	pTPI1	2853.86	pENO2	2527.27	pURE2	344.076	pFBA1	4676.85	pTDH2	654.72	181.727	4.50194	0.124646	0.00444931
SP580	pPCK1	9.80902	pENO2	2527.27	pURE2	344.076	pCDC19	2142.15	pPFK1	304.478	181.629	28.8188	0.175798	0.00879499
SP389	pTPI1	2853.86	pTAL1	642.852	pURE2	344.076	pCDC19	2142.15	pIDP2	6.12787	181.456	7.40271	0.137345	0.0124748
SP172	pICL1	82.0545	pACS1	7.11924	pTKL1	676.686	pFBA1	4676.85	pRPL15B	186.509	181.352	10.0843	0.177184	0.00842469
SP365	pRNR2	126.299	pCYC1	3742.74	pMLS1	8.09464	pURA1	3488.39	pTDH2	654.72	180.436	24.0174	0.188989	0.0162399
SP040	pPCK1	9.80902	pENO2	2527.27	pMLS1	8.09464	pCRC1	114.265	pRPL15B	186.509	179.843	13.7893	0.111844	0.0101789
SP205	pACT1	874.322	pCYC1	3742.74	pTKL1	676.686	pFBA1	4676.85	pTDH2	654.72	179.446	9.27571	0.146073	0.0104612
SP589	pTPI1	2853.86	pENO2	2527.27	pBUD6	34.3046	pURA1	3488.39	pPFK1	304.478	179.415	16.9898	0.134071	0.0142815
SP176	pTPI1	2853.86	pENO2	2527.27	pMLS1	8.09464	pCDC14	118.382	pIDP2	6.12787	179.291	15.361	0.146669	0.0172477
SP124	pICL1	82.0545	pCYC1	3742.74	pTKL1	676.686	pCDC19	2142.15	pTDH2	654.72	179.086	3.92452	0.157374	0.00916595
SP309	pRNR2	126.299	pCHO1	260.989	pBUD6	34.3046	pCDC19	2142.15	pIDP2	6.12787	178.776	4.67257	0.111147	0.00393293
SP366	pPCK1	9.80902	pENO2	2527.27	pURE2	344.076	pCDC14	118.382	pIDP2	6.12787	178.749	4.27586	0.133507	0.00664645
SP093	pICL1	82.0545	pCHO1	260.989	pTKL1	676.686	pCDC19	2142.15	pTDH2	654.72	178.063	2.41336	0.143075	0.0214362
SP210	pTPI1	2853.86	pACS1	7.11924	pURE2	344.076	pCRC1	114.265	pPFK1	304.478	177.292	1.85508	0.147157	0.00473851
SP027	pRNR2	126.299	pREV1	32.9776	pTKL1	676.686	pCDC14	118.382	pTEF1	420.244	176.228	3.18193	0.16517	0.00824635
SP195	pPCK1	9.80902	pENO2	2527.27	pMLS1	8.09464	pCRC1	114.265	pIDP2	6.12787	175.968	5.1676	0.110938	0.00858931
SP586	pTPI1	2853.86	pENO2	2527.27	pBUD6	34.3046	pCDC19	2142.15	pPFK1	304.478	175.426	27.9218	0.172291	0.00582772
SP216	pRNR2	126.299	pREV1	32.9776	pTKL1	676.686	pCDC19	2142.15	pRPL15B	186.509	174.937	4.27429	0.117363	0.00252048
SP430	pPCK1	9.80902	pCHO1	260.989	pBUD6	34.3046	pTEF2	558.01	pTDH2	654.72	174.86	7.73999	0.133677	0.00160857
SP042	pACT1	874.322	pREV1	32.9776	pURE2	344.076	pCRC1	114.265	pTEF1	420.244	174.227	6.53729	0.150408	0.0102219
SP581	pTPI1	2853.86	pTAL1	642.852	pBUD6	34.3046	pURA1	3488.39	pIDP2	6.12787	173.881	5.41309	0.101827	0.0105411
SP435	pTDH3	5198.45	pTAL1	642.852	pURE2	344.076	pFBA1	4676.85	pIDP2	6.12787	173.117	4.75303	0.171408	0.0222165
SP074	pRNR2	126.299	pENO2	2527.27	pMLS1	8.09464	pFBA1	4676.85	pRPL15B	186.509	172.668	7.60935	0.171668	0.00902524
SP363	pRNR2	126.299	pACS1	7.11924	pBUD6	34.3046	pCDC19	2142.15	pRPL15B	186.509	171.287	3.41588	0.182166	0.0163787
SP425	pACT1	874.322	pACS1	7.11924	pBUD6	34.3046	pURA1	3488.39	pTEF1	420.244	170.778	1.30877	0.172045	0.00506367
SP050	pTPI1	2853.86	pREV1	32.9776	pBUD6	34.3046	pCDC14	118.382	pTDH2	654.72	169.577	1.70071	0.165012	0.0124328
SP145	pTPI1	2853.86	pENO2	2527.27	pMLS1	8.09464	pFBA1	4676.85	pTEF1	420.244	169.435	5.37434	0.155859	0.00832007
SP358	pACT1	874.322	pACS1	7.11924	pTKL1	676.686	pCRC1	114.265	pPFK1	304.478	168.962	6.7115	0.126893	0.0097833
SP254	pPCK1	9.80902	pACS1	7.11924	pTKL1	676.686	pCRC1	114.265	pTEF1	420.244	168.136	1.73395	0.182627	0.00282113
SP130	pTPI1	2853.86	pENO2	2527.27	pMLS1	8.09464	pCDC14	118.382	pTDH2	654.72	168.038	6.59586	0.129209	0.0179382
SP420	pTPI1	2853.86	pCHO1	260.989	pTKL1	676.686	pFBA1	4676.85	pTDH2	654.72	167.33	5.43289	0.1674	0.014416
SP196	pICL1	82.0545	pENO2	2527.27	pMLS1	8.09464	pCDC14	118.382	pPFK1	304.478	167.176	4.21675	0.162712	0.0137152
SP621	pACT1	874.322	pREV1	32.9776	pTKL1	676.686	pCRC1	114.265	pTEF1	420.244	166.703	4.07543	0.107958	0.00734632
SP063	pRNR2	126.299	pENO2	2527.27	pTKL1	676.686	pFBA1	4676.85	pTDH2	654.72	166.701	4.01362	0.155009	0.0088702
SP601	pICL1	82.0545	pTAL1	642.852	pBUD6	34.3046	pCDC14	118.382	pRPL15B	186.509	166.318	2.15272	0.0876302	0.00540133
SP234	pPCK1	9.80902	pACS1	7.11924	pBUD6	34.3046	pCDC14	118.382	pRPL15B	186.509	166.176	0.743081	0.136885	0.00334446
SP360	pTPI1	2853.86	pENO2	2527.27	pMLS1	8.09464	pTEF2	558.01	pPFK1	304.478	166.016	3.94853	0.134607	0.0226542
SP152	pTPI1	2853.86	pENO2	2527.27	pMLS1	8.09464	pURA1	3488.39	pIDP2	6.12787	165.701	7.55874	0.134151	0.0158524
SP316	pRNR2	126.299	pCHO1	260.989	pTKL1	676.686	pCDC19	2142.15	pTEF1	420.244	164.894	16.4804	0.140175	0.00668445
SP079	pTPI1	2853.86	pENO2	2527.27	pMLS1	8.09464	pCRC1	114.265	pTDH2	654.72	164.804	11.3266	0.160314	0.0114024
SP024	pACT1	874.322	pREV1	32.9776	pTKL1	676.686	pCRC1	114.265	pRPL15B	186.509	164.327	2.29651	0.124212	0.000681369
SP097	pTDH3	5198.45	pACS1	7.11924	pBUD6	34.3046	pCDC14	118.382	pPFK1	304.478	163.277	8.43782	0.136317	0.0164799
SP412	pPCK1	9.80902	pTAL1	642.852	pTKL1	676.686	pFBA1	4676.85	pPFK1	304.478	163.17	7.15232	0.167332	0.0169359
SP251	pTPI1	2853.86	pACS1	7.11924	pURE2	344.076	pCDC14	118.382	pIDP2	6.12787	162.779	9.9744	0.130354	0.0172082
SP158	pTDH3	5198.45	pENO2	2527.27	pCCW12	6376.54	pCDC19	2142.15	pTEF1	420.244	162.779	5.85256	0.159583	0.0228589
SP630	pTDH3	5198.45	pACS1	7.11924	pTKL1	676.686	pCDC19	2142.15	pTPK2	74.2051	162.625	5.03569	0.19081	0.0121864
SP350	pPCK1	9.80902	pACS1	7.11924	pTKL1	676.686	pCRC1	114.265	pRPL15B	186.509	161.715	65.6579	0.108636	0.0453393
SP011	pPCK1	9.80902	pACS1	7.11924	pTKL1	676.686	pCDC14	118.382	pPFK1	304.478	160.998	4.64873	0.127597	0.0158312
SP434	pRNR2	126.299	pACS1	7.11924	pURE2	344.076	pTEF2	558.01	pPFK1	304.478	160.214	4.32711	0.223186	0.00756971
SP004	pTPI1	2853.86	pCHO1	260.989	pTKL1	676.686	pCDC19	2142.15	pPFK1	304.478	159.716	5.0764	0.143509	0.00685273
SP422	pICL1	82.0545	pCHO1	260.989	pTKL1	676.686	pURA1	3488.39	pPFK1	304.478	159.678	1.72987	0.174473	0.0185218
SP182	pRNR2	126.299	pCHO1	260.989	pTKL1	676.686	pCRC1	114.265	pIDP2	6.12787	158.595	4.77585	0.165739	0.0108978
SP461	pTPI1	2853.86	pREV1	32.9776	pBUD6	34.3046	pCDC19	2142.15	pTDH2	654.72	158.509	2.04469	0.209425	0.00429466
SP448	pRNR2	126.299	pCHO1	260.989	pTKL1	676.686	pCRC1	114.265	pTDH2	654.72	158.499	2.7424	0.134766	0.0132421
SP198	pPCK1	9.80902	pCHO1	260.989	pMLS1	8.09464	pURA1	3488.39	pRPL15B	186.509	156.913	7.53305	0.135446	0.0118539
SP071	pTDH3	5198.45	pENO2	2527.27	pTKL1	676.686	pCDC14	118.382	pPFK1	304.478	156.177	3.47036	0.126726	0.00681771
SP123	pPCK1	9.80902	pCHO1	260.989	pMLS1	8.09464	pFBA1	4676.85	pTEF1	420.244	155.68	6.59851	0.171165	0.0102553
SP094	pRNR2	126.299	pENO2	2527.27	pMLS1	8.09464	pTEF2	558.01	pRPL15B	186.509	155.644	5.25915	0.116109	0.0147154
SP382	pRNR2	126.299	pENO2	2527.27	pMLS1	8.09464	pCDC14	118.382	pIDP2	6.12787	155.239	12.9983	0.10619	0.00509718
SP378	pACT1	874.322	pENO2	2527.27	pMLS1	8.09464	pCRC1	114.265	pRPL15B	186.509	154.915	10.7887	0.130886	0.006322
SP357	pTDH3	5198.45	pTAL1	642.852	pURE2	344.076	pFBA1	4676.85	pIDP2	6.12787	154.732	7.74658	0.128065	0.0043158
SP100	pTPI1	2853.86	pREV1	32.9776	pBUD6	34.3046	pCDC19	2142.15	pTDH2	654.72	154.727	3.19193	0.141087	0.0020672
SP441	pACT1	874.322	pCHO1	260.989	pURE2	344.076	pCDC14	118.382	pIDP2	6.12787	153.008	3.66018	0.142243	0.00635418
SP076	pACT1	874.322	pCHO1	260.989	pTKL1	676.686	pFBA1	4676.85	pTDH2	654.72	152.232	5.11968	0.167027	0.00370645
SP259	pPCK1	9.80902	pCYC1	3742.74	pMLS1	8.09464	pCDC19	2142.15	pIDP2	6.12787	151.25	4.70907	0.130292	0.00370722
SP238	pRNR2	126.299	pREV1	32.9776	pBUD6	34.3046	pFBA1	4676.85	pTEF1	420.244	150.51	0.542067	0.117091	0.00403249
SP409	pPCK1	9.80902	pACS1	7.11924	pTKL1	676.686	pURA1	3488.39	pRPL15B	186.509	150.404	11.8664	0.143109	0.0102676
SP255	pICL1	82.0545	pREV1	32.9776	pMLS1	8.09464	pURA1	3488.39	pTEF1	420.244	150.233	0.74325	0.139346	0.0115407
SP452	pPCK1	9.80902	pENO2	2527.27	pTKL1	676.686	pURA1	3488.39	pTPK2	74.2051	150.035	10.3089	0.144242	0.00258235
SP021	pRNR2	126.299	pENO2	2527.27	pMLS1	8.09464	pCRC1	114.265	pPFK1	304.478	149.67	6.9732	0.12162	0.016313
SP279	pTPI1	2853.86	pCHO1	260.989	pMLS1	8.09464	pCDC14	118.382	pTEF1	420.244	149.626	7.71972	0.18317	0.017268
SP440	pPCK1	9.80902	pACS1	7.11924	pBUD6	34.3046	pTEF2	558.01	pTDH2	654.72	149.275	6.05417	0.165601	0.00154663
SP459	pRNR2	126.299	pENO2	2527.27	pTKL1	676.686	pCDC19	2142.15	pRPL15B	186.509	148.571	4.2122	0.114896	0.00405526
SP297	pRNR2	126.299	pTAL1	642.852	pMLS1	8.09464	pFBA1	4676.85	pTDH2	654.72	148.567	2.50128	0.122817	0.0193782
SP231	pTDH3	5198.45	pACS1	7.11924	pBUD6	34.3046	pCRC1	114.265	pPFK1	304.478	147.817	3.38745	0.184522	0.0115556
SP345	pACT1	874.322	pTAL1	642.852	pMLS1	8.09464	pCDC14	118.382	pRPL15B	186.509	147.596	9.49241	0.12242	0.0107576
SP135	pTPI1	2853.86	pREV1	32.9776	pMLS1	8.09464	pCRC1	114.265	pTEF1	420.244	147.417	5.05502	0.149562	0.0187395
SP233	pTDH3	5198.45	pCYC1	3742.74	pMLS1	8.09464	pCRC1	114.265	pIDP2	6.12787	147.389	9.82634	0.128669	0.00328911
SP054	pICL1	82.0545	pREV1	32.9776	pTKL1	676.686	pFBA1	4676.85	pRPL15B	186.509	147.316	5.82101	0.145983	0.0112541
SP287	pPCK1	9.80902	pTAL1	642.852	pMLS1	8.09464	pCDC19	2142.15	pIDP2	6.12787	146.287	3.95796	0.12337	0.0103235
SP062	pICL1	82.0545	pENO2	2527.27	pMLS1	8.09464	pURA1	3488.39	pRPL15B	186.509	146.065	17.7367	0.114856	0.0314468
SP091	pPCK1	9.80902	pTAL1	642.852	pMLS1	8.09464	pCRC1	114.265	pTEF1	420.244	145.378	9.4271	0.130606	0.0142063
SP026	pPCK1	9.80902	pENO2	2527.27	pMLS1	8.09464	pURA1	3488.39	pTEF1	420.244	145.234	5.01357	0.160168	0.0169971
SP507	pPCK1	9.80902	pTAL1	642.852	pTKL1	676.686	pCDC19	2142.15	pPFK1	304.478	144.798	3.94951	0.169256	0.0177071
SP064	pPCK1	9.80902	pREV1	32.9776	pMLS1	8.09464	pFBA1	4676.85	pTEF1	420.244	144.664	5.44914	0.129967	0.011559
SP380	pPCK1	9.80902	pCHO1	260.989	pTKL1	676.686	pCDC19	2142.15	pIDP2	6.12787	144.095	24.589	0.122314	0.0153409
SP262	pRNR2	126.299	pCHO1	260.989	pMLS1	8.09464	pFBA1	4676.85	pTEF1	420.244	143.888	3.89384	0.118065	0.00484962
SP022	pPCK1	9.80902	pCYC1	3742.74	pTKL1	676.686	pCDC19	2142.15	pPFK1	304.478	143.626	7.11636	0.130671	0.0147769
SP361	pPCK1	9.80902	pCHO1	260.989	pURE2	344.076	pURA1	3488.39	pIDP2	6.12787	143.604	8.15391	0.173434	0.00936573
SP419	pICL1	82.0545	pTAL1	642.852	pMLS1	8.09464	pCRC1	114.265	pRPL15B	186.509	142.777	6.95947	0.110731	0.00477747
SP521	pTDH3	5198.45	pCYC1	3742.74	pCCW12	6376.54	pTEF2	558.01	pTPK2	74.2051	142.473	4.01026	0.126063	0.0142305
SP171	pICL1	82.0545	pREV1	32.9776	pMLS1	8.09464	pCDC19	2142.15	pTDH2	654.72	142.4	9.82348	0.166319	0.0132446
SP016	pRNR2	126.299	pENO2	2527.27	pMLS1	8.09464	pCRC1	114.265	pIDP2	6.12787	141.851	13.7813	0.122275	0.023856
SP454	pACT1	874.322	pCYC1	3742.74	pMLS1	8.09464	pCRC1	114.265	pPFK1	304.478	141.805	11.0482	0.131619	0.00555213
SP276	pTPI1	2853.86	pTAL1	642.852	pPGK1	1029.75	pFBA1	4676.85	pPFK1	304.478	141.419	7.13628	0.147663	0.00163059
SP480	pTPI1	2853.86	pCYC1	3742.74	pMLS1	8.09464	pCDC14	118.382	pTEF1	420.244	139.402	2.17458	0.170491	0.00797846
SP458	pTPI1	2853.86	pCHO1	260.989	pMLS1	8.09464	pFBA1	4676.85	pTDH2	654.72	135.521	6.3128	0.227826	0.00529021
SP030	pPCK1	9.80902	pCYC1	3742.74	pMLS1	8.09464	pCRC1	114.265	pPFK1	304.478	135.444	5.89942	0.110012	0.0103402
SP403	pPCK1	9.80902	pREV1	32.9776	pTKL1	676.686	pCDC19	2142.15	pIDP2	6.12787	134.866	6.93503	0.121051	0.0103955
SP406	pPCK1	9.80902	pCHO1	260.989	pTKL1	676.686	pURA1	3488.39	pTEF1	420.244	134.045	11.1503	0.138927	0.00577114
SP194	pRNR2	126.299	pACS1	7.11924	pMLS1	8.09464	pCDC19	2142.15	pIDP2	6.12787	133.982	4.68157	0.121456	0.0120714
SP289	pTPI1	2853.86	pREV1	32.9776	pMLS1	8.09464	pCDC19	2142.15	pRPL15B	186.509	133.659	8.70399	0.121137	0.0288819
SP033	pPCK1	9.80902	pACS1	7.11924	pMLS1	8.09464	pCDC19	2142.15	pIDP2	6.12787	133.015	13.7242	0.112724	0.0182826
SP553	pICL1	82.0545	pACS1	7.11924	pMLS1	8.09464	pURA1	3488.39	pTDH2	654.72	132.822	10.0063	0.179064	0.0382909
SP413	pICL1	82.0545	pACS1	7.11924	pMLS1	8.09464	pCDC14	118.382	pTDH2	654.72	132.667	6.94776	0.158742	0.00268176
SP131	pICL1	82.0545	pCHO1	260.989	pMLS1	8.09464	pCDC19	2142.15	pRPL15B	186.509	132.505	3.48851	0.121012	0.00932866
SP111	pPCK1	9.80902	pACS1	7.11924	pMLS1	8.09464	pFBA1	4676.85	pTDH2	654.72	132.209	10.5092	0.144959	0.0139507
SP472	pPCK1	9.80902	pCHO1	260.989	pMLS1	8.09464	pCRC1	114.265	pPFK1	304.478	132.19	0.754878	0.174313	0.00861815
SP334	pPCK1	9.80902	pREV1	32.9776	pMLS1	8.09464	pURA1	3488.39	pTDH2	654.72	131.709	9.32215	0.106458	0.0092384
SP597	pTPI1	2853.86	pENO2	2527.27	pURE2	344.076	pCDC19	2142.15	pIDP2	6.12787	131.585	8.80133	0.0951768	0.00784435
SP600	pTPI1	2853.86	pACS1	7.11924	pTKL1	676.686	pCDC19	2142.15	pPFK1	304.478	131.344	6.12957	0.115845	0.00280367
SP057	pICL1	82.0545	pCHO1	260.989	pMLS1	8.09464	pTEF2	558.01	pRPL15B	186.509	131.135	6.35558	0.114888	0.015529
SP047	pPCK1	9.80902	pTAL1	642.852	pMLS1	8.09464	pCDC19	2142.15	pPFK1	304.478	130.276	7.16015	0.115916	0.0135122
SP349	pPCK1	9.80902	pCYC1	3742.74	pTKL1	676.686	pCRC1	114.265	pPFK1	304.478	130.039	6.09991	0.148098	0.00626503
SP066	pTDH3	5198.45	pCYC1	3742.74	pMLS1	8.09464	pCDC19	2142.15	pTPK2	74.2051	129.912	15.2963	0.0697498	0.00743537
SP401	pPCK1	9.80902	pACS1	7.11924	pMLS1	8.09464	pCRC1	114.265	pIDP2	6.12787	129.542	8.99646	0.125929	0.00800452
SP110	pTPI1	2853.86	pACS1	7.11924	pTKL1	676.686	pFBA1	4676.85	pIDP2	6.12787	129.315	3.90825	0.135847	0.0038125
SP390	pPCK1	9.80902	pCHO1	260.989	pTKL1	676.686	pURA1	3488.39	pTDH2	654.72	129.042	2.7583	0.175038	0.0123987
SP226	pRNR2	126.299	pCHO1	260.989	pTKL1	676.686	pCDC14	118.382	pPFK1	304.478	128.541	1.93759	0.119055	0.0135268
SP087	pTPI1	2853.86	pREV1	32.9776	pMLS1	8.09464	pCDC19	2142.15	pRPL15B	186.509	127.625	6.81314	0.163328	0.0118819
SP081	pTPI1	2853.86	pTAL1	642.852	pMLS1	8.09464	pCRC1	114.265	pTEF1	420.244	127.595	8.85012	0.125376	0.015647
SP120	pPCK1	9.80902	pREV1	32.9776	pTKL1	676.686	pCDC19	2142.15	pIDP2	6.12787	127.342	4.46426	0.103245	0.00373265
SP165	pPCK1	9.80902	pREV1	32.9776	pMLS1	8.09464	pFBA1	4676.85	pRPL15B	186.509	126.833	1.27228	0.111463	0.0189653
SP376	pTPI1	2853.86	pCHO1	260.989	pMLS1	8.09464	pCDC19	2142.15	pPFK1	304.478	126.395	1.46242	0.181795	0.00776361
SP321	pPCK1	9.80902	pACS1	7.11924	pTKL1	676.686	pURA1	3488.39	pIDP2	6.12787	126.33	0.719627	0.101829	0.0134507
SP320	pACT1	874.322	pCHO1	260.989	pMLS1	8.09464	pCDC19	2142.15	pRPL15B	186.509	125.987	6.45214	0.129135	0.0154324
SP558	pICL1	82.0545	pACS1	7.11924	pMLS1	8.09464	pURA1	3488.39	pTDH2	654.72	125.823	6.44214	0.152785	0.0200585
SP347	pTDH3	5198.45	pACS1	7.11924	pMLS1	8.09464	pURA1	3488.39	pTEF1	420.244	125.755	7.6824	0.11782	0.0103479
SP207	pICL1	82.0545	pTAL1	642.852	pMLS1	8.09464	pFBA1	4676.85	pPFK1	304.478	125.66	7.43675	0.15778	0.00275838
SP048	pPCK1	9.80902	pACS1	7.11924	pTKL1	676.686	pFBA1	4676.85	pRPL15B	186.509	125.533	3.32673	0.136632	0.00485518
SP341	pRNR2	126.299	pCYC1	3742.74	pTKL1	676.686	pFBA1	4676.85	pTPK2	74.2051	125.17	5.26768	0.094267	0.0136273
SP335	pICL1	82.0545	pACS1	7.11924	pMLS1	8.09464	pCDC14	118.382	pIDP2	6.12787	124.982	4.09657	0.102895	0.0128256
SP393	pTPI1	2853.86	pTAL1	642.852	pMLS1	8.09464	pCRC1	114.265	pTEF1	420.244	124.816	2.45263	0.140137	0.00979654
SP230	pRNR2	126.299	pREV1	32.9776	pMLS1	8.09464	pTEF2	558.01	pIDP2	6.12787	124.626	5.07156	0.153804	0.00458429
SP426	pPCK1	9.80902	pACS1	7.11924	pMLS1	8.09464	pURA1	3488.39	pTDH2	654.72	124.275	5.11111	0.13465	0.00372148
SP567	pICL1	82.0545	pACS1	7.11924	pMLS1	8.09464	pURA1	3488.39	pTDH2	654.72	124.123	8.32303	0.149874	0.00996765
SP219	pPCK1	9.80902	pREV1	32.9776	pTKL1	676.686	pCRC1	114.265	pIDP2	6.12787	124.046	2.73614	0.149809	0.0124931
SP224	pTDH3	5198.45	pCYC1	3742.74	pTKL1	676.686	pURA1	3488.39	pTPK2	74.2051	123.933	27.3398	0.0597671	0.0180075
SP237	pPCK1	9.80902	pCHO1	260.989	pMLS1	8.09464	pURA1	3488.39	pPFK1	304.478	123.568	7.23288	0.128206	0.0055125
SP463	pICL1	82.0545	pTAL1	642.852	pTKL1	676.686	pCDC14	118.382	pTEF1	420.244	123.258	3.30928	0.14532	0.0077952
SP417	pICL1	82.0545	pTAL1	642.852	pTKL1	676.686	pCDC19	2142.15	pTEF1	420.244	123.181	10.671	0.160885	0.00670452
SP270	pTPI1	2853.86	pREV1	32.9776	pMLS1	8.09464	pCRC1	114.265	pTEF1	420.244	122.759	9.20228	0.154195	0.0111494
SP126	pTDH3	5198.45	pCHO1	260.989	pMLS1	8.09464	pCDC14	118.382	pPFK1	304.478	122.294	4.4145	0.122986	0.0120839
SP058	pPCK1	9.80902	pENO2	2527.27	pTKL1	676.686	pCRC1	114.265	pPFK1	304.478	122.277	1.12941	0.122018	0.00951084
SP055	pACT1	874.322	pCHO1	260.989	pMLS1	8.09464	pCDC14	118.382	pPFK1	304.478	121.577	6.92588	0.147267	0.0203286
SP108	pPCK1	9.80902	pREV1	32.9776	pCCW12	6376.54	pCRC1	114.265	pTDH2	654.72	121.136	3.54819	0.0982311	0.00640509
SP354	pRNR2	126.299	pENO2	2527.27	pTKL1	676.686	pURA1	3488.39	pIDP2	6.12787	120.296	29.4776	0.0296347	0.0015434
SP318	pTDH3	5198.45	pCHO1	260.989	pMLS1	8.09464	pCDC14	118.382	pRPL15B	186.509	120.079	5.62099	0.10534	0.00538347
SP291	pPCK1	9.80902	pACS1	7.11924	pMLS1	8.09464	pFBA1	4676.85	pTDH2	654.72	119.472	11.1546	0.116428	0.021827
SP229	pTDH3	5198.45	pCHO1	260.989	pMLS1	8.09464	pCDC19	2142.15	pPFK1	304.478	119.295	0.808056	0.169643	0.0178679
SP379	pTDH3	5198.45	pCHO1	260.989	pMLS1	8.09464	pTEF2	558.01	pTDH2	654.72	115.707	5.65139	0.146015	0.0126989
SP221	pTDH3	5198.45	pTAL1	642.852	pMLS1	8.09464	pCDC14	118.382	pTEF1	420.244	115.199	7.68904	0.127472	0.0123183
SP082	pTDH3	5198.45	pREV1	32.9776	pMLS1	8.09464	pCDC14	118.382	pTEF1	420.244	114.196	3.32087	0.13618	0.0145574
SP015	pRNR2	126.299	pTAL1	642.852	pMLS1	8.09464	pCDC19	2142.15	pIDP2	6.12787	113.898	5.95655	0.114831	0.0141439
SP119	pICL1	82.0545	pCYC1	3742.74	pMLS1	8.09464	pCRC1	114.265	pTPK2	74.2051	113.398	8.91696	0.0462566	0.00466574
SP105	pTPI1	2853.86	pREV1	32.9776	pCCW12	6376.54	pCRC1	114.265	pIDP2	6.12787	113.2	6.16508	0.0888923	0.0116451
SP008	pTPI1	2853.86	pCHO1	260.989	pMLS1	8.09464	pCDC14	118.382	pPFK1	304.478	112.88	2.11051	0.107533	0.0143363
SP462	pICL1	82.0545	pCHO1	260.989	pTKL1	676.686	pCDC14	118.382	pTEF1	420.244	112.18	6.42588	0.15304	0.00582225
SP167	pICL1	82.0545	pACS1	7.11924	pMLS1	8.09464	pCRC1	114.265	pTEF1	420.244	111.857	6.41274	0.106406	0.0174521
SP220	pICL1	82.0545	pACS1	7.11924	pMLS1	8.09464	pCDC19	2142.15	pPFK1	304.478	111.785	16.2469	0.142233	0.0217019
SP166	pRNR2	126.299	pCYC1	3742.74	pTKL1	676.686	pFBA1	4676.85	pTEF1	420.244	107.764	1.89912	0.102868	0.0135255
SP423	pRNR2	126.299	pCHO1	260.989	pTKL1	676.686	pFBA1	4676.85	pRPL15B	186.509	107.227	1.79706	0.153705	0.00405811
SP065	pTPI1	2853.86	pENO2	2527.27	pMLS1	8.09464	pCDC19	2142.15	pRPL15B	186.509	106.007	8.18101	0.135666	0.0159151
SP436	pTDH3	5198.45	pENO2	2527.27	pTKL1	676.686	pCDC19	2142.15	pRPL15B	186.509	105.758	11.373	0.118344	0.0124403
SP029	pTPI1	2853.86	pREV1	32.9776	pMLS1	8.09464	pTEF2	558.01	pPFK1	304.478	105.736	1.01534	0.152129	0.0144071
SP003	pTPI1	2853.86	pCHO1	260.989	pTKL1	676.686	pFBA1	4676.85	pRPL15B	186.509	105.359	3.12935	0.132025	0.0311245
SP394	pRNR2	126.299	pCHO1	260.989	pMLS1	8.09464	pCDC14	118.382	pTPK2	74.2051	105.308	3.79358	0.135188	0.0105823
SP183	pACT1	874.322	pACS1	7.11924	pMLS1	8.09464	pFBA1	4676.85	pPFK1	304.478	104.721	2.29422	0.168874	0.0172055
SP282	pACT1	874.322	pACS1	7.11924	pMLS1	8.09464	pFBA1	4676.85	pIDP2	6.12787	102.574	10.3342	0.126508	0.0134256
SP582	pTPI1	2853.86	pTAL1	642.852	pBUD6	34.3046	pCRC1	114.265	pIDP2	6.12787	101.844	16.9136	0.105782	0.00535357
SP471	pRNR2	126.299	pACS1	7.11924	pMLS1	8.09464	pFBA1	4676.85	pPFK1	304.478	100.066	3.40396	0.172492	0.0150412
SP153	pACT1	874.322	pCHO1	260.989	pTKL1	676.686	pTEF2	558.01	pRPL15B	186.509	99.5524	3.88851	0.118037	0.00742859
SP215	pPCK1	9.80902	pACS1	7.11924	pMLS1	8.09464	pCDC14	118.382	pRPL15B	186.509	96.1495	1.96414	0.0880778	0.00711072
SP385	pTPI1	2853.86	pREV1	32.9776	pCCW12	6376.54	pFBA1	4676.85	pTEF1	420.244	94.7625	2.53416	0.137895	0.0098604
SP203	pTDH3	5198.45	pACS1	7.11924	pMLS1	8.09464	pCDC19	2142.15	pRPL15B	186.509	91.8734	1.99746	0.0966679	0.00515594
SP069	pPCK1	9.80902	pCHO1	260.989	pTKL1	676.686	pFBA1	4676.85	pIDP2	6.12787	91.1881	9.71904	0.0697571	0.0094933
SP429	pTPI1	2853.86	pACS1	7.11924	pMLS1	8.09464	pCDC14	118.382	pPFK1	304.478	89.6702	2.90368	0.125908	0.00443628
SP116	pPCK1	9.80902	pENO2	2527.27	pTKL1	676.686	pURA1	3488.39	pRPL15B	186.509	85.4365	6.77479	0.0417407	0.00499041
SP218	pPCK1	9.80902	pCYC1	3742.74	pTKL1	676.686	pCDC14	118.382	pIDP2	6.12787	84.3409		0.0190992
SP556	pICL1	82.0545	pACS1	7.11924	pMLS1	8.09464	pURA1	3488.39	pTDH2	654.72	83.0095	4.88406	0.126755	0.0172601
SP284	pICL1	82.0545	pCHO1	260.989	pTKL1	676.686	pURA1	3488.39	pIDP2	6.12787	81.4148	6.68051	0.0490753	0.0115681
SP427	pRNR2	126.299	pTAL1	642.852	pTKL1	676.686	pTEF2	558.01	pRPL15B	186.509	80.2201	5.68307	0.065273	0.00570174
SP247	pPCK1	9.80902	pACS1	7.11924	pCCW12	6376.54	pFBA1	4676.85	pPFK1	304.478	79.9657	1.94386	0.11085	0.0125894
SP428	pPCK1	9.80902	pACS1	7.11924	pMLS1	8.09464	pURA1	3488.39	pPFK1	304.478	78.5162	1.38333	0.129324	0.0044464
SP072	pPCK1	9.80902	pACS1	7.11924	pMLS1	8.09464	pCDC14	118.382	pIDP2	6.12787	78.0206	8.79757	0.0513942	0.00345787
SP522	pTDH3	5198.45	pCYC1	3742.74	pCCW12	6376.54	pTEF2	558.01	pTPK2	74.2051	75.5786	4.00566	0.0796256	0.0181608
SP577	pPCK1	9.80902	pTAL1	642.852	pBUD6	34.3046	pURA1	3488.39	pRPL15B	186.509	75.0483	13.1779	0.128977	0.00663281
SP098	pACT1	874.322	pCHO1	260.989	pTKL1	676.686	pCDC19	2142.15	pIDP2	6.12787	74.8227	4.82458	0.0456317	0.00499748
SP453	pTPI1	2853.86	pCHO1	260.989	pTKL1	676.686	pCDC14	118.382	pIDP2	6.12787	73.8681	3.74432	0.0487449	0.00520952
SP478	pPCK1	9.80902	pCHO1	260.989	pTKL1	676.686	pCRC1	114.265	pIDP2	6.12787	67.9045	2.65351	0.0521142	0.0101933
SP214	pPCK1	9.80902	pENO2	2527.27	pTKL1	676.686	pURA1	3488.39	pRPL15B	186.509	66.1374	1.26898	0.0466599	0.0127789
SP107	pTPI1	2853.86	pCYC1	3742.74	pCCW12	6376.54	pCDC14	118.382	pTEF1	420.244	66.0866	3.60699	0.0267309	0.00652907
SP554	pICL1	82.0545	pACS1	7.11924	pMLS1	8.09464	pURA1	3488.39	pTDH2	654.72	64.4316	6.48719	0.035409	0.00173447
SP364	pACT1	874.322	pCHO1	260.989	pTKL1	676.686	pTEF2	558.01	pIDP2	6.12787	63.3286	7.11066	0.0544974	0.0147478
SP367	pPCK1	9.80902	pACS1	7.11924	pMLS1	8.09464	pCDC19	2142.15	pIDP2	6.12787	60.7498	3.99523	0.0432805	0.0221452
SP451	pACT1	874.322	pCHO1	260.989	pTKL1	676.686	pURA1	3488.39	pIDP2	6.12787	55.2532	1.93361	0.0283658	0.00521138
SP245	pTDH3	5198.45	pACS1	7.11924	pMLS1	8.09464	pFBA1	4676.85	pPFK1	304.478	43.7269	4.92512	0.0360539	0.0102219
