# Supplementary material for: Combining mechanistic and machine learning models for predictive engineering and optimization of tryptophan metabolism
Source: Nat Commun. 2020 Sep 25;11:4880. doi: 10.1038/s41467-020-17910-1 (PMC7519671; doi:10.1038/s41467-020-17910-1)
Supplement: Supplementary file 8 — Supplementary Data 4 [file 41467_2020_17910_MOESM8_ESM.xlsx]

## Sheet: Sheet 1
Name	Sequence (5' - 3')	Use
Library construction
tADH1-pPCK1_Fw	CTTATTTAGAAGTGTCAACAACGTATCTAC CACATGTCGACGAGTTT	Forward pPCK1, overhang to EasyClone site XII-5 UP
PCK1_N-pPCK1_Rv	TACTGTAGCATTCATTTTAGAAGGGGACAT GTTGTTATTTTATTATGGAATAATTAGT	Reverse pPCK1, overhang to PCK1 N-terminal
tADH1-pTPI1_Fw	CTTATTTAGAAGTGTCAACAACGTATCTAC AAGGATGAGCCAAGAATAA	Forward pTPI1, overhang to EasyClone site XII-5 UP
PCK1_N-pTPI1_Rv	TACTGTAGCATTCATTTTAGAAGGGGACAT TTTTAGTTTATGTATGTGTTTTTTG	Reverse pTPI1, overhang to PCK1 N-terminal
tADH1-pICL1_Fw	CTTATTTAGAAGTGTCAACAACGTATCTAC TTGGAAATGTAAAGGATAATG	Forward pICL1, overhang to EasyClone site XII-5 UP
PCK1_N-pICL1_Rv	TACTGTAGCATTCATTTTAGAAGGGGACAT TTTTCGTTGACTTTTTGTTAT	Reverse pICL1, overhang to PCK1 N-terminal
tADH1-pRNR2_Fw	CTTATTTAGAAGTGTCAACAACGTATCTAC TTCTTTATCTTTTTTTCCCTT	Forward pRNR2, overhang to EasyClone site XII-5 UP
PCK1_N-pRNR2_Rv	TACTGTAGCATTCATTTTAGAAGGGGACAT GGTAATTGGACAAATAAATACG	Reverse pRNR2, overhang to PCK1 N-terminal
tADH1-pACT1_Fw	CTTATTTAGAAGTGTCAACAACGTATCTAC ACCCATATAATATAATAACTAAATAAGTAA	Forward pACT1, overhang to EasyClone site XII-5 UP
PCK1_N-pACT1_Rv	TACTGTAGCATTCATTTTAGAAGGGGACAT ACCAGAACCGTTATCAATAAC	Reverse pACT1, overhang to PCK1 N-terminal
tADH1-pTHD3_Fw	CTTATTTAGAAGTGTCAACAACGTATCTAC CTATTTTCGAGGACCTTGT	Forward pTDH3, overhang to EasyClone site XII-5 UP
PCK1_N-pTHD3_Rv	TACTGTAGCATTCATTTTAGAAGGGGACAT TTTGTTTGTTTATGTGTGTTTAT	Reverse pTDH3, overhang to PCK1 N-terminal
tPCK1-pTAL1_Fw	ACTTGTATCGAATCACTTTACCGTTCTTTA TCTATACCCATTGATCGG	Forward pTAL1, overhang to tPCK1
TAL1_N-pTAL1_Rv	CTTTTGTTTCTTTTGAGCTGGTTCAGACAT TATGTACACGTATATGTGACGA	Reverse pTAL1, overhang to TAL1 N-terminal
tPCK1-pENO2_Fw	ACTTGTATCGAATCACTTTACCGTTCTTTA AATCCTACTCTTGCCGTT	Forward pENO2, overhang to tPCK1
TAL1_N-pENO2_Rv	CTTTTGTTTCTTTTGAGCTGGTTCAGACAT TATTATTGTATGTTATAGTATTAGTTGCTT	Reverse pENO2, overhang to TAL1 N-terminal
tPCK1-pACS1_Fw	ACTTGTATCGAATCACTTTACCGTTCTTTA TGGTCTGCAAATGCTTT	Forward pACS1, overhang to tPCK1
TAL1_N-pACS1_Rv	CTTTTGTTTCTTTTGAGCTGGTTCAGACAT AACACAGTGGGGCAAT	Reverse pACS1, overhang to TAL1 N-terminal
tPCK1-pREV1_Fw	ACTTGTATCGAATCACTTTACCGTTCTTTA TTCTTAGGCACAACAATATTTATA	Forward pREV1, overhang to tPCK1
TAL1_N-pREV1_Rv	CTTTTGTTTCTTTTGAGCTGGTTCAGACAT CGCTGGATATGCCTAGA	Reverse pREV1, overhang to TAL1 N-terminal
tPCK1-pCHO1_Fw	ACTTGTATCGAATCACTTTACCGTTCTTTA AAAAAGCGAATCATGTAGAT	Forward pCHO1, overhang to tPCK1
TAL1_N-pCHO1_Rv	CTTTTGTTTCTTTTGAGCTGGTTCAGACAT AACGTCTGTGTCCGTG	Reverse pCHO1, overhang to TAL1 N-terminal
tPCK1-pCYC1_Fw	ACTTGTATCGAATCACTTTACCGTTCTTTA CAGCATTTTCAAAGGTGT	Forward pCYC1, overhang to tPCK1
TAL1_N-pCYC1_Rv	CTTTTGTTTCTTTTGAGCTGGTTCAGACAT TATTAATTTAGTGTGTGTATTTGTGT	Reverse pCYC1, overhang to TAL1 N-terminal
tTAL1-pTKL1_Fw	CCATTTTGACCTGAATCAAACGAATGAATG ATACTGGACTTGGAAATTCC	Forward pTKL1, overhang to tTAL1
TKL1_N-pTKL1_Rv	TAGCTTATCAATGTCAGTGAATTGAGTCAT TTTGTTTGCTAAAGAGGTAACT	Reverse pTKL1, overhang to TKL1 N-terminal
tTAL1-pPGK1_Fw	CCATTTTGACCTGAATCAAACGAATGAATG AGACGCGAATTTTTCGA	Forward pPGK1, overhang to tTAL1
TKL1_N-pPGK1_Rv	TAGCTTATCAATGTCAGTGAATTGAGTCAT TGTTTTATATTTGTTGTAAAAAGTAGATAA	Reverse pPGK1, overhang to TKL1 N-terminal
tTAL1-pMLS1_Fw	CCATTTTGACCTGAATCAAACGAATGAATG TTTAATCTTTAGGGAGGGTAA	Forward pMLS1, overhang to tTAL1
TKL1_N-pMLS1_Rv	TAGCTTATCAATGTCAGTGAATTGAGTCAT TTTCTTAATTCTTTTATGTGCTT	Reverse pMLS1, overhang to TKL1 N-terminal
tTAL1-pBUD6_Fw	CCATTTTGACCTGAATCAAACGAATGAATG CTTTTGAAGACTGCTGCT	Forward pBUD6, overhang to tTAL1
TKL1_N-pBUD6_Rv	TAGCTTATCAATGTCAGTGAATTGAGTCAT CTAATTTTAAAATAATACGAGGATTAC	Reverse pBUD6, overhang to TKL1 N-terminal
tTAL1-pURE2_Fw	CCATTTTGACCTGAATCAAACGAATGAATG CAAGCTGAACTCGCTGA	Forward pURE2, overhang to tTAL1
TKL1_N-pURE2_Rv	TAGCTTATCAATGTCAGTGAATTGAGTCAT TTGGTGTAGAACTTAATTTGC	Reverse pURE2, overhang to TKL1 N-terminal
tTAL1-pCCW12_Fw	CCATTTTGACCTGAATCAAACGAATGAATG AAAGAAACTTAATACGTTATGCC	Forward pCCW12, overhang to tTAL1
TKL1_N-pCCW12_Rv	TAGCTTATCAATGTCAGTGAATTGAGTCAT TATTGATATAGTGTTTAAGCGAA	Reverse pCCW12, overhang to TKL1 N-terminal
tTKL1-pCDC19_Fw	AGTCGAAAAGGCTAATCTAGAAAATCGATT ACTTGAGATGTGTGTCAATG	Forward pCDC19, overhang to tTKL1
CDC19_N-pCDC19_Rv	TAATGAGGTCAATCTTTCTAATCTAGACAT TGTGATGATGTTTTATTTGTTT	Reverse pCDC19, overhang to CDC19 N-terminal
tTKL1-pURA1_Fw	AGTCGAAAAGGCTAATCTAGAAAATCGATT GTTGTATTAATTTTCTCGAAGG	Forward pURA1, overhang to tTKL1
CDC19_N-pURA1_Rv	TAATGAGGTCAATCTTTCTAATCTAGACAT GTTTGGTACGGAAGTTCA	Reverse pURA1, overhang to CDC19 N-terminal
tTKL1-pCRC1_Fw	AGTCGAAAAGGCTAATCTAGAAAATCGATT TAGTTGATTTATTTCCCTGC	Forward pCRC1, overhang to tTKL1
CDC19_N-pCRC1_Rv	TAATGAGGTCAATCTTTCTAATCTAGACAT TACTGACACGATGACGTTT	Reverse pCRC1, overhang to CDC19 N-terminal
tTKL1-pCDC14_Fw	AGTCGAAAAGGCTAATCTAGAAAATCGATT GTTGTGTATTTCGTACCTATGTAT	Forward pCDC14, overhang to tTKL1
CDC19_N-pCDC14_Rv	TAATGAGGTCAATCTTTCTAATCTAGACAT TTATAAGCGTACTTTGTAGTCC	Reverse pCDC14, overhang to CDC19 N-terminal
tTKL1-pTEF2_Fw	AGTCGAAAAGGCTAATCTAGAAAATCGATT GTAGGTGTTCCTTGAGCTAC	Forward pTEF2, overhang to tTKL1
CDC19_N-pTEF2_Rv	TAATGAGGTCAATCTTTCTAATCTAGACAT GTTTAGTTAATTATAGTTCGTTGACC	Reverse pTEF2, overhang to CDC19 N-terminal
tTKL1-pFBA1_Fw	AGTCGAAAAGGCTAATCTAGAAAATCGATT ACTGGTAGAGAGCGACTTT	Forward pFBA1, overhang to tTKL1
CDC19_N-pFBA1_Rv	TAATGAGGTCAATCTTTCTAATCTAGACAT TTTGAATATGTATTACTTGGTTATG	Reverse pFBA1, overhang to CDC19 N-terminal
tCDC19-pPFK1_Fw	ACGCGGGCAGATTCAATTAGTGTCCTAAAT ACCTCATCTATAATTTTTACCCT	Forward pPFK1, overhang to tCDC19
PFK1_N-pPFK1_Rv	AACACCGTAGCATGAATCTTGAGATTGCAT CTTTGATATGATTTTGTTTCAG	Reverse pPFK1, overhang to PFK1 N-terminal
tCDC19-pTDH2_Fw	ACGCGGGCAGATTCAATTAGTGTCCTAAAT CTAGATCAGAGGGTGGTAAAT	Forward pTDH2, overhang to tCDC19
PFK1_N-pTDH2_Rv	AACACCGTAGCATGAATCTTGAGATTGCAT TTTGTTTTGTTTGTTTGTGT	Reverse pTDH2, overhang to PFK1 N-terminal
tCDC19-pIDP2_Fw	ACGCGGGCAGATTCAATTAGTGTCCTAAAT AATAGTCTTACACCAATGAGC	Forward pIDP2, overhang to tCDC19
PFK1_N-pIDP2_Rv	AACACCGTAGCATGAATCTTGAGATTGCAT TACGATTTTATATATATACGTACGTTAC	Reverse pIDP2, overhang to PFK1 N-terminal
tCDC19-pTPK2_Fw	ACGCGGGCAGATTCAATTAGTGTCCTAAAT CAACAAGTCTGAAACTTTCA	Forward pTPK2, overhang to tCDC19
PFK1_N-pTPK2_Rv	AACACCGTAGCATGAATCTTGAGATTGCAT ACCGACAATTTTCAACAG	Reverse pTPK2, overhang to PFK1 N-terminal
tCDC19-pRPL15B_Fw	ACGCGGGCAGATTCAATTAGTGTCCTAAAT GTACTGCTGGCCATTTTTAT	Forward pRPL15B, overhang to tCDC19
PFK1_N-pRPL15B_Rv	AACACCGTAGCATGAATCTTGAGATTGCAT TGCTTGTGTGGTAGGTAATT	Reverse pRPL15B, overhang to PFK1 N-terminal
tCDC19-pTEF1_Fw	ACGCGGGCAGATTCAATTAGTGTCCTAAAT CTTCATCGGTATCTTCGC	Forward pTEF1, overhang to tCDC19
PFK1_N-pTEF1_Rv	AACACCGTAGCATGAATCTTGAGATTGCAT TTTGTAATTAAAACTTAGATTAGATTG	Reverse pTEF1, overhang to PFK1 N-terminal
PCK1_N_Fw	ATGTCCCCTTCTAAAATGA	Forward PCK1
tPCK1_Rv-1	TAAAGAACGGTAAAGTGATTC	Reverse PCK1
TAL1_N_Fw	ATGTCTGAACCAGCTCAA	Forward TAL1
tTAL1_Rv-1	CATTCATTCGTTTGATTCA	Reverse TAL1
TKL1_N_Fw	ATGACTCAATTCACTGACATT	Forward TKL1
tTKL1_Rv-1	AATCGATTTTCTAGATTAGCC	Reverse TKL1
CDC19_N_Fw	ATGTCTAGATTAGAAAGATTGACC	Forward CDC19
tCDC19_Rv-1	ATTTAGGACACTAATTGAATCTG	Reverse CDC19
PFK1_N_Fw	ATGCAATCTCAAGATTCATG	Forward PFK1
tPFK1_Rv-1	CACTAGTTTCCATTTTTCCA	Reverse PFK1
EC_UP_Fw	AAAGTATAGGAACTTCTGAAGTGG	Forward XII-5 UP
tADH1_Rv	GTAGATACGTTGTTGACACTTCTAAATA	Reverse tADH1
tCYC1_Fw	ATCCGCTCTAACCGAAAAG	Forward tCYC1
EC_DW_Rv	AACTTCACTTCATTTTATTTAAATTTGC	Reverse XII-5 DW
tPFK1_pHIS3_Fw	GTTTCTTTTTATCTTTCCGCTGGAAAAATGGAAACTAGTG CGTTTTAAGAGCTTGGTGAG	Forward pHIS3, overhang to tPFK1
tCYC1_tHIS3_Rv	CTAACTCCTTCCTTTTCGGTTAGAGCGGAT NNNNNNNNN ATAGATCCGTCGAGTTCAAGA	Reverse tHIS3, overhang to tCYC1
Sequencing for construction validation
XII-5-up-out-sq	CCACCGAAGTTGATTTGCTT	Forward upstream sequence integrated at EasyClone site XII-5
TADH1_towards out	GTTGACACTTCTAAATAAGCGAATTTC	Reverse beginning of integrated sequencing at EasyClone site XII-5
DW_towards out	CCTGCAGGACTAGTGCTGAG	Forward end of integrated sequence at EasyClone site XII-5
XII-5-down-out-sq	GTGGGAGTAAGGGATCCTGT	Reverse downstream sequence integrated at EasyClone site XII-5
USER_XhoI_Fw	ACTCTCGAG AGCGACCTCATGCTATACC	Forward tADH1, designed to test junctions around promoter at position 1
PCK1_N_Rv	ATTCATTTTAGAAGGGGACAT	Reverse N-terminal of PCK1, designed to test junctions around promoter at position 1
PCK1_C_Fw	CGATTTTCAATCTTCAAGTAC	Forward C-terminal PCK1, designed to test junctions around promoter at position 2
TAL1_N_Rv	TTTGAGCTGGTTCAGACAT	Reverse N-terminal of TAL1, designed to test junctions around promoter at position 2
TAL1_C_Fw	CTTTCCCAAGAGTTTTGG	Forward C-terminal TAL1, designed to test junctions around promoter at position 3
TKL1_N_Rv	CAATGTCAGTGAATTGAGTCAT	Reverse N-terminal of TKL1, designed to test junctions around promoter at position 3
TKL1_C_Fw-2	TCCAATCATGTCTGTTGAA	Forward C-terminal TKL1, designed to test junctions around promoter at position 4
CDC19_N_Rv-2	CAGCAACAACGTTTAATGA	Reverse N-terminal of CDC19, designed to test junctions around promoter at position 4
CDC19_C_Fw	ACTTGTACAGAGGTGTCTTCC	Forward C-terminal CDC19, designed to test junctions around promoter at position 5
PFK1_N_Rv	CTAGAGTGTGATAAAAGTGAATG	Reverse N-terminal of PFK1, designed to test junctions around promoter at position 5
ADH1_test_fw	GAAATTCGCTTATTTAGAAGTGTC	Forward tADH1, designed to identify promoter at position 1
seq_junction_2	GGTTACCGGAATGATTCACCG	Forward tPCK1, designed to identify promoter at position 2
seq_junction_3	CGATGCTGTAAACGTCCCTG	Forward tTAL1, designed to identify promoter at position 3
seq_junction_4	GATCACCAATGGCGGAAGC	Forward tTKL1, designed to identify promoter at position 4
seq_junction_5	GTTCAGCTTCTGGCCTTCG	Forward tCDC19, designed to identify promoter at position 5
