# Supplementary material for: Combining mechanistic and machine learning models for predictive engineering and optimization of tryptophan metabolism
Source: Nat Commun. 2020 Sep 25;11:4880. doi: 10.1038/s41467-020-17910-1 (PMC7519671; doi:10.1038/s41467-020-17910-1)
Supplement: Supplementary file 9 — Source Data [file 41467_2020_17910_MOESM9_ESM.zip]

Archive with 18 entries (18 files):
- Figure_3E_sdata.csv
- Figure_3F_sdata.csv
- Figure_4A_sdata.csv
- Figure_4B_sdata.csv
- Figure_4C_sdata.csv
- Figure_4D_sdata.csv
- Figure_4E_sdata.csv
- Figure_4F_sdata.csv
- Supplementary Figure_2_sdata.gbk
- Supplementary Figure_3A_sdata.csv
- Supplementary Figure_3B_sdata.csv
- Supplementary Figure_5B-C_sdata.csv
- Supplementary Figure_7A_sdata.csv
- Figure_1D_sdata.csv
- Figure_2B_sdata.csv
- Figure_3B_sdata.csv
- Figure_3C_sdata.csv
- Figure_3D_data.csv
