# Supplementary material for: Combining mechanistic and machine learning models for predictive engineering and optimization of tryptophan metabolism
Source: Nat Commun. 2020 Sep 25;11:4880. doi: 10.1038/s41467-020-17910-1 (PMC7519671; doi:10.1038/s41467-020-17910-1)
Supplement: Supplementary file 9 — Source Data [file 41467_2020_17910_MOESM9_ESM.zip › Figure_3E_sdata.csv]

strain_name	replicate	od	gfp_p_od
SP003	r1	0.01766666666666665	6067.318891218269
SP003	r1	0.015666666666666662	4097.189387969533
SP003	r1	0.015666666666666662	4416.338324139745
SP003	r1	0.014666666666666661	4103.815937149273
SP003	r1	0.015666666666666662	3650.3808773312344
SP003	r1	0.019666666666666666	2755.388156518101
SP003	r1	0.019666666666666666	2602.845783636745
SP003	r1	0.020666666666666667	2573.6758263639995
SP003	r1	0.021666666666666654	3747.198480531817
SP003	r1	0.021666666666666654	3839.5061728395094
SP003	r1	0.022666666666666654	3493.645606390707
SP003	r1	0.022666666666666654	4199.527959331884
SP003	r1	0.023666666666666655	3472.787341331945
SP003	r1	0.02466666666666667	5034.701368034702
SP003	r1	0.025666666666666657	4526.8558601891955
SP003	r1	0.02766666666666666	4344.191581139374
SP003	r1	0.02866666666666666	4332.1848980763725
SP003	r1	0.03166666666666666	3795.451591942821
SP003	r1	0.033666666666666664	4282.85050727295
SP003	r1	0.035666666666666666	4379.139263874467
SP003	r1	0.03666666666666667	4805.162738496072
SP003	r1	0.04066666666666667	4971.868042906294
SP003	r1	0.043666666666666645	4721.892375836399
SP003	r1	0.04666666666666665	4654.056437389773
SP003	r1	0.05066666666666665	3852.4204028590007
SP003	r1	0.054666666666666655	4594.9262270400495
SP003	r1	0.05666666666666666	4768.0464778504
SP003	r1	0.06166666666666666	4267.934601267935
SP003	r1	0.06366666666666666	4824.962833688838
SP003	r1	0.06966666666666667	4811.329670978794
SP003	r1	0.07366666666666664	4740.126249930173
SP003	r1	0.07566666666666665	4720.563441561974
SP003	r1	0.07366666666666664	4957.32082006592
SP003	r1	0.07966666666666668	4671.832222738777
SP003	r1	0.08766666666666668	4313.946392526874
SP003	r1	0.09366666666666666	4624.796801546506
SP003	r1	0.10666666666666665	4351.774691358026
SP003	r1	0.11466666666666665	4728.395061728396
SP003	r1	0.12666666666666665	4683.073424301496
SP003	r1	0.13366666666666666	4871.740402081217
SP003	r1	0.14066666666666666	4565.3267801767015
SP003	r1	0.14866666666666667	4568.537895144772
SP003	r1	0.14366666666666666	4616.166824210135
SP003	r1	0.14466666666666667	4210.985947545088
SP003	r1	0.14366666666666666	4685.772392655611
SP003	r1	0.14866666666666667	4729.972872723247
SP003	r1	0.16266666666666668	4544.196518923295
SP003	r1	0.16666666666666669	4591.135802469135
SP003	r1	0.1776666666666667	4453.223079239339
SP003	r1	0.18366666666666664	4204.29746140575
SP003	r1	0.19366666666666665	4420.943031384799
SP003	r1	0.20466666666666666	4300.59918767845
SP003	r1	0.21666666666666667	4325.489078822412
SP003	r1	0.22866666666666668	4011.0319259979124
SP003	r1	0.24066666666666664	3998.0164837043885
SP003	r1	0.25166666666666665	3839.1627830921434
SP003	r1	0.2636666666666667	4077.8355262131067
SP003	r1	0.2776666666666667	3807.4044432587852
SP003	r1	0.2906666666666667	3702.486125269
SP003	r1	0.30466666666666664	3466.7044871275366
SP003	r1	0.3186666666666667	3455.6149594503845
SP003	r1	0.33166666666666667	3223.6863328990635
SP003	r1	0.3476666666666667	3293.92895612135
SP003	r1	0.3616666666666667	3169.1870057461456
SP003	r1	0.38166666666666665	3031.9370316459112
SP003	r1	0.4036666666666667	2955.87770539601
SP003	r1	0.4256666666666667	2706.787706526678
SP003	r1	0.4506666666666666	2747.461465410184
SP003	r1	0.4766666666666666	2515.7817491150827
SP003	r1	0.5076666666666666	2403.524557606414
SP003	r1	0.5456666666666666	2395.582102159174
SP003	r1	0.5746666666666665	2189.424536678984
SP003	r1	0.6016666666666666	2160.979446667351
SP003	r1	0.6436666666666666	2035.5090115145358
SP003	r1	0.6796666666666666	1933.5791570547171
SP003	r1	0.7276666666666666	1764.804352374974
SP003	r1	1.0316666666666665	1207.9379325475181
SP003	r1	0.9096666666666666	1371.0399051793947
SP003	r1	0.8896666666666666	1432.209779405983
SP003	r1	0.9066666666666665	1534.3999636891797
SP003	r1	0.9276666666666666	1478.1056059053426
SP003	r2	0.025718106995884768	3677.0141611328904
SP003	r2	0.025718106995884768	2704.9363949115927
SP003	r2	0.025718106995884768	3988.079046323706
SP003	r2	0.025718106995884768	4221.377710216817
SP003	r2	0.025718106995884768	3793.663493079446
SP003	r2	0.02671810699588477	4287.947631882942
SP003	r2	0.02771810699588477	3556.0092049588
SP003	r2	0.02771810699588477	4530.101699948036
SP003	r2	0.02971810699588477	2542.7542754275423
SP003	r2	0.030718106995884772	4250.452140129948
SP003	r2	0.030718106995884772	3729.586710429365
SP003	r2	0.03171810699588477	3233.6685047032106
SP003	r2	0.034718106995884776	2925.443015468499
SP003	r2	0.03671810699588478	3201.8492574950956
SP003	r2	0.03771810699588478	2984.398014292727
SP003	r2	0.03971810699588478	4092.9907268300253
SP003	r2	0.04071810699588478	1929.5062913739948
SP003	r2	0.044718106995884785	3143.376432153866
SP003	r2	0.044718106995884785	3478.8110247089667
SP003	r2	0.045718106995884786	4496.376974661324
SP003	r2	0.045718106995884786	4146.406228903189
SP003	r2	0.04671810699588476	4935.256551420393
SP003	r2	0.04771810699588476	4517.485231339745
SP003	r2	0.04871810699588476	3624.234489166702
SP003	r2	0.05171810699588476	4806.166699820968
SP003	r2	0.05571810699588477	4156.024963994239
SP003	r2	0.05871810699588477	5544.556190209202
SP003	r2	0.06171810699588477	5437.072845474246
SP003	r2	0.06671810699588478	5119.537393986121
SP003	r2	0.07271810699588478	4889.646586118106
SP003	r2	0.07771810699588479	4060.3902464853977
SP003	r2	0.08571810699588477	4439.736911591733
SP003	r2	0.09071810699588474	4349.361518746174
SP003	r2	0.09771810699588478	4836.011033669537
SP003	r2	0.10471810699588478	5018.86310494567
SP003	r2	0.10971810699588479	4753.689777394369
SP003	r2	0.10571810699588476	4791.6658556998
SP003	r2	0.10171810699588478	5107.89926165672
SP003	r2	0.10071810699588475	5208.2575742098925
SP003	r2	0.10671810699588476	4793.618046852406
SP003	r2	0.11371810699588476	4990.989197893861
SP003	r2	0.12271810699588477	4959.055012491407
SP003	r2	0.13371810699588477	4723.113853539939
SP003	r2	0.14271810699588477	4614.451925433601
SP003	r2	0.15271810699588478	4829.590008218698
SP003	r2	0.1597181069958848	4430.091596562874
SP003	r2	0.1727181069958848	4548.254130877639
SP003	r2	0.1817181069958848	4554.118779369302
SP003	r2	0.19671810699588477	4511.866534177083
SP003	r2	0.20871810699588478	4329.120537870796
SP003	r2	0.2257181069958848	4295.472155625848
SP003	r2	0.2377181069958848	4444.6165964113525
SP003	r2	0.2487181069958848	4248.045533889821
SP003	r2	0.26171810699588477	3918.5895671999683
SP003	r2	0.2757181069958848	4031.530086045418
SP003	r2	0.2837181069958848	3935.47615076113
SP003	r2	0.2977181069958848	3914.998168510826
SP003	r2	0.31471810699588476	3862.3956378756875
SP003	r2	0.3317181069958848	3661.439692336321
SP003	r2	0.3457181069958848	3463.9951434064
SP003	r2	0.3637181069958848	3405.290580255364
SP003	r2	0.3727181069958848	3282.8183569705366
SP003	r2	0.3927181069958848	3329.5277715195875
SP003	r2	0.4087181069958848	3270.141010989896
SP003	r2	0.4267181069958848	3113.4508281698286
SP003	r2	0.45371810699588483	2996.4989773567277
SP003	r2	0.46971810699588473	2787.982460367176
SP003	r2	0.49171810699588475	2874.7484046448376
SP003	r2	0.5067181069958847	2760.0471037297225
SP003	r2	0.5317181069958847	2506.150958729176
SP003	r2	0.5557181069958848	2473.4947922644856
SP003	r2	0.5747181069958847	2301.2426918904603
SP003	r2	0.5947181069958847	2299.5194320371725
SP003	r2	0.6197181069958847	2103.4819362314606
SP003	r2	0.6427181069958847	2065.5491562647067
SP003	r2	0.6637181069958847	2004.715299457167
SP003	r2	0.6967181069958848	1901.1503078808641
SP003	r2	0.7237181069958848	1884.1118253645582
SP003	r2	0.7517181069958847	1755.3998385043865
SP003	r2	0.7817181069958847	1567.7848992537804
SP003	r2	0.7987181069958847	1435.5075133251069
SP003	r3	0.025285185185185202	14892.827498657281
SP003	r3	0.023485185185185192	14331.072911738418
SP003	r3	0.023685185185185198	13196.7683085744
SP003	r3	0.023085185185185195	12240.226750093583
SP003	r3	0.022985185185185192	12859.061123643782
SP003	r3	0.0237851851851852	12090.210733935422
SP003	r3	0.024585185185185196	11696.796223762172
SP003	r3	0.023585185185185195	13634.317420435505
SP003	r3	0.022585185185185194	14857.876899529894
SP003	r3	0.022085185185185194	14469.785901950914
SP003	r3	0.02198518518518519	15308.849955076366
SP003	r3	0.022185185185185197	13367.835281023921
SP003	r3	0.022485185185185205	15413.166419590389
SP003	r3	0.0232851851851852	15055.405333757479
SP003	r3	0.025985185185185194	13452.584568605089
SP003	r3	0.029185185185185203	11806.2605752961
SP003	r3	0.032885185185185184	10325.862522055788
SP003	r3	0.03508518518518519	9279.355360850133
SP003	r3	0.03788518518518519	9174.243164858082
SP003	r3	0.04148518518518521	8787.905841740316
SP003	r3	0.04198518518518521	10493.413314514226
SP003	r3	0.0430851851851852	9250.694862316968
SP003	r3	0.043785185185185205	10016.353690858847
SP003	r3	0.0425851851851852	10556.908447845999
SP003	r3	0.0480851851851852	9827.723433207524
SP003	r3	0.052685185185185196	8248.388986526068
SP003	r3	0.05678518518518519	8709.452995912687
SP003	r3	0.0639851851851852	7323.068611561316
SP003	r3	0.06988518518518519	6847.916335435546
SP003	r3	0.0795851851851852	7420.575825266814
SP003	r3	0.0884851851851852	7623.512340769885
SP003	r3	0.09708518518518519	6361.093096300817
SP003	r3	0.10768518518518519	6431.413012324448
SP003	r3	0.1163851851851852	6603.657501697216
SP003	r3	0.12538518518518518	5866.465804139343
SP003	r3	0.1363851851851852	5649.938445941053
SP003	r3	0.1425851851851852	5698.824181342753
SP003	r3	0.1440851851851852	5521.510766093445
SP003	r3	0.1545851851851852	5476.384429856086
SP003	r3	0.1600851851851852	5313.220584719555
SP003	r3	0.16978518518518518	5286.491281648561
SP003	r3	0.1791851851851852	5198.91139589362
SP003	r3	0.18758518518518522	5003.422313483914
SP003	r3	0.19158518518518522	5321.747087328589
SP003	r3	0.19708518518518522	5274.713572497947
SP003	r3	0.2109851851851852	4799.236971760934
SP003	r3	0.21928518518518522	5142.015865241158
SP003	r3	0.23428518518518518	4812.800691359586
SP003	r3	0.2491851851851852	4272.195798652398
SP003	r3	0.2608851851851852	4467.742775072521
SP003	r3	0.2704851851851853	4704.760079053186
SP003	r3	0.28388518518518524	4320.647801449899
SP003	r3	0.29798518518518524	4314.200722548141
SP003	r3	0.31008518518518524	4039.431617755375
SP003	r3	0.32488518518518517	4015.4736526104193
SP003	r3	0.3406851851851852	3741.1896867242845
SP003	r3	0.3569851851851852	3744.04304912885
SP003	r3	0.37928518518518517	3581.916600753204
SP003	r3	0.3990851851851852	3466.8485641544394
SP003	r3	0.4244851851851852	3221.7093763542184
SP003	r3	0.4624851851851851	3000.24291735738
SP003	r3	0.49938518518518515	3066.906962141102
SP003	r3	0.5358851851851851	2805.765008627701
SP003	r3	0.5724851851851852	2684.0308552919587
SP003	r3	0.6071851851851852	2604.7537717050955
SP003	r3	0.6351851851851852	2445.8503401360545
SP003	r3	0.6632851851851852	2379.9233519648737
SP003	r3	0.7091851851851851	2241.400320311956
SP003	r3	0.7395851851851851	2054.621876794466
SP003	r3	0.7761851851851852	1950.0087480714478
SP003	r3	0.8217851851851852	1925.7683513459106
SP003	r3	0.8679851851851852	1785.2469462413308
SP003	r3	0.8958851851851851	1725.1852433692038
SP003	r3	0.9168851851851852	1566.791485396747
SP003	r3	0.9259851851851851	1379.6850334911899
SP003	r3	0.9359851851851851	1252.7633127041158
SP003	r3	0.9339851851851851	1234.032316054396
SP003	r3	0.9380851851851851	1173.206781873767
SP003	r3	0.9958851851851852	1130.2185412320077
SP003	r3	0.9796851851851852	1116.2441953512403
SP003	r3	0.9785851851851851	1165.5274558634665
SP004	r1	0.015666666666666662	6905.7000262674055
SP004	r1	0.011666666666666659	10987.654320987664
SP004	r1	0.010666666666666658	12298.996913580258
SP004	r1	0.010666666666666658	5548.996913580253
SP004	r1	0.011666666666666659	8501.940035273376
SP004	r1	0.01866666666666665	6277.998236331576
SP004	r1	0.019666666666666666	5602.845783636745
SP004	r1	0.021666666666666654	6101.044634377972
SP004	r1	0.021666666666666654	4024.121557454894
SP004	r1	0.022666666666666654	3581.8809005083544
SP004	r1	0.023666666666666655	4909.407059641804
SP004	r1	0.025666666666666657	3358.0246913580268
SP004	r1	0.025666666666666657	3747.6350809684163
SP004	r1	0.02866666666666666	3948.4639678438143
SP004	r1	0.03066666666666666	3886.6076221148696
SP004	r1	0.035666666666666666	4603.438329295028
SP004	r1	0.04066666666666667	2635.8024691358028
SP004	r1	0.04166666666666667	5236.543209876543
SP004	r1	0.043666666666666645	4034.8694750730397
SP004	r1	0.04866666666666665	4914.848638592933
SP004	r1	0.053666666666666654	4755.080131891727
SP004	r1	0.05866666666666666	4741.863075196409
SP004	r1	0.06466666666666666	4240.040728013237
SP004	r1	0.06966666666666667	4366.35359442377
SP004	r1	0.07666666666666665	4632.903918411166
SP004	r1	0.08266666666666668	5336.967343687773
SP004	r1	0.08066666666666665	4775.07397204367
SP004	r1	0.08566666666666665	5266.801172118942
SP004	r1	0.09566666666666664	5594.313244719751
SP004	r1	0.10666666666666665	5289.274691358027
SP004	r1	0.12166666666666666	5196.0764417385435
SP004	r1	0.13266666666666665	5202.431912649669
SP004	r1	0.14066666666666666	5141.156164062958
SP004	r1	0.15366666666666667	4894.941217428564
SP004	r1	0.1696666666666667	4922.530257828227
SP004	r1	0.18366666666666664	5086.330129282338
SP004	r1	0.18866666666666665	5025.738341403831
SP004	r1	0.1926666666666667	4962.920244350463
SP004	r1	0.21566666666666667	4697.941114736581
SP004	r1	0.22266666666666668	4698.454941967916
SP004	r1	0.2316666666666667	4641.104893862687
SP004	r1	0.2476666666666667	4664.290580396457
SP004	r1	0.26266666666666666	4691.076016795138
SP004	r1	0.2786666666666667	4561.684092385847
SP004	r1	0.2986666666666667	4303.089175485009
SP004	r1	0.3176666666666667	4272.369256279714
SP004	r1	0.3336666666666667	4085.4824188157518
SP004	r1	0.3446666666666666	4091.4583184086737
SP004	r1	0.3636666666666667	3863.9485804166525
SP004	r1	0.38766666666666666	3782.0876192902565
SP004	r1	0.4076666666666667	3684.847016545027
SP004	r1	0.4296666666666667	3326.2745548755374
SP004	r1	0.4486666666666667	3446.1871480197383
SP004	r1	0.47266666666666673	3398.1437949468036
SP004	r1	0.49966666666666665	3232.533623238538
SP004	r1	0.5226666666666666	3140.0305492567404
SP004	r1	0.5556666666666666	2820.3766654076594
SP004	r1	0.5846666666666666	2853.2314146149197
SP004	r1	0.6186666666666667	2799.874946785866
SP004	r1	0.6556666666666666	2576.292781512236
SP004	r1	0.6826666666666665	2465.609326774692
SP004	r1	0.7226666666666666	2338.8228326727717
SP004	r1	0.7676666666666666	2212.1441169060217
SP004	r1	0.8036666666666666	2081.9443804373986
SP004	r1	0.8516666666666666	2044.449276412747
SP004	r1	0.8946666666666666	1823.236922963699
SP004	r1	0.9306666666666668	1740.8910821040715
SP004	r1	0.9356666666666666	1487.911614262404
SP004	r1	0.9196666666666666	1415.936172973747
SP004	r1	0.9316666666666666	1302.1709843415272
SP004	r1	0.9306666666666668	1449.7019703562205
SP004	r1	0.9616666666666667	1409.2089778975974
SP004	r1	0.9656666666666667	1442.7227826146247
SP004	r1	0.9766666666666666	1379.3747103189653
SP004	r1	0.9796666666666667	1431.292242679336
SP004	r1	0.9926666666666666	1403.4814980639921
SP004	r1	1.2406666666666666	1130.9962120458272
SP004	r1	1.1046666666666667	1274.7640015795316
SP004	r1	1.0676666666666665	1335.8001564890942
SP004	r1	1.0516666666666665	1383.698225430925
SP004	r1	1.0546666666666666	1396.829298746703
SP004	r2	0.02771810699588477	3087.00170737139
SP004	r2	0.02771810699588477	3556.0092049588
SP004	r2	0.02671810699588477	4175.6642279553325
SP004	r2	0.02771810699588477	4746.566698834533
SP004	r2	0.02671810699588477	3539.3916056988833
SP004	r2	0.02671810699588477	4287.947631882942
SP004	r2	0.02771810699588477	3664.2417044020485
SP004	r2	0.02871810699588477	3362.5420935731167
SP004	r2	0.02871810699588477	1482.1953141792642
SP004	r2	0.030718106995884772	4283.006229486235
SP004	r2	0.03171810699588477	4305.611417450535
SP004	r2	0.033718106995884775	3753.6461829498985
SP004	r2	0.034718106995884776	3011.853256682273
SP004	r2	0.03871810699588475	3553.010575543393
SP004	r2	0.03771810699588478	2666.2484316185687
SP004	r2	0.04071810699588478	3353.93400373945
SP004	r2	0.04071810699588478	3083.7839203597946
SP004	r2	0.042718106995884755	3758.730311642022
SP004	r2	0.042718106995884755	3969.413804730024
SP004	r2	0.044718106995884785	4172.042515989508
SP004	r2	0.04671810699588476	3543.933054393306
SP004	r2	0.04971810699588479	4255.307701858211
SP004	r2	0.053718106995884765	4589.995020492588
SP004	r2	0.05971810699588477	4647.934396857664
SP004	r2	0.06371810699588477	4560.176962573061
SP004	r2	0.07171810699588478	4427.973031128962
SP004	r2	0.07771810699588479	3815.9169733393337
SP004	r2	0.08571810699588477	4416.404618449795
SP004	r2	0.09371810699588477	4583.594967835423
SP004	r2	0.10371810699588475	4508.044517626521
SP004	r2	0.11471810699588476	4781.85927214679
SP004	r2	0.10971810699588479	5209.4030718451695
SP004	r2	0.10671810699588476	5271.512580738457
SP004	r2	0.11371810699588476	5166.862684784773
SP004	r2	0.12171810699588477	4810.835939481024
SP004	r2	0.13671810699588477	4882.7902776732635
SP004	r2	0.15371810699588478	4804.676937904078
SP004	r2	0.1697181069958848	4764.16958646024
SP004	r2	0.1777181069958848	4836.681293489712
SP004	r2	0.19571810699588477	4729.076209800355
SP004	r2	0.21371810699588478	4255.913812856827
SP004	r2	0.23071810699588474	4471.109168903674
SP004	r2	0.24971810699588476	4419.246393052248
SP004	r2	0.2727181069958848	4193.215684203378
SP004	r2	0.2907181069958848	4188.132126350954
SP004	r2	0.31171810699588476	3989.392389187762
SP004	r2	0.32871810699588483	3810.455879867548
SP004	r2	0.3457181069958848	3776.3883846469744
SP004	r2	0.3687181069958848	3652.019844082211
SP004	r2	0.38471810699588477	3580.7148625737404
SP004	r2	0.3997181069958848	3576.4350390964823
SP004	r2	0.4177181069958848	3293.0481599519235
SP004	r2	0.4477181069958848	3284.57978500949
SP004	r2	0.47671810699588474	3091.063297149147
SP004	r2	0.5007181069958847	2906.9566753921326
SP004	r2	0.5397181069958847	2908.121523581507
SP004	r2	0.5737181069958848	2744.493897649797
SP004	r2	0.5997181069958847	2715.5522313295346
SP004	r2	0.6297181069958847	2571.890224576285
SP004	r2	0.6627181069958846	2555.4844899264476
SP004	r2	0.6877181069958846	2416.056559684769
SP004	r2	0.7197181069958847	2304.465911722411
SP004	r2	0.7567181069958847	2195.7527225266135
SP004	r2	0.7957181069958847	2001.4196354458923
SP004	r2	0.8157181069958848	1870.2120628898772
SP004	r2	0.8467181069958847	1805.2830463785374
SP004	r2	0.8617181069958847	1502.3078116978475
SP004	r2	0.8617181069958847	1480.2588378562305
SP004	r2	0.8767181069958847	1404.7455319947899
SP004	r2	0.8677181069958847	1481.547789837116
SP004	r2	0.9127181069958846	1451.2321312229335
SP004	r2	0.9017181069958847	1457.8456764064942
SP004	r2	0.9167181069958846	1483.079512934179
SP004	r2	0.9157181069958847	1406.0722768116952
SP004	r2	0.9257181069958847	1370.3586805038465
SP004	r2	0.9267181069958846	1406.64764590295
SP004	r2	0.9407181069958849	1348.5079474790512
SP004	r2	0.9547181069958847	1385.2946057375866
SP004	r2	0.9647181069958847	1355.3864430855729
SP004	r2	0.9587181069958847	1401.4190759694982
SP004	r2	0.9837181069958848	1327.1747610790503
SP004	r3	0.0319851851851852	8896.865832947347
SP004	r3	0.030185185185185204	9990.59304703476
SP004	r3	0.025285185185185202	13785.459694350853
SP004	r3	0.02828518518518519	9000.043647156386
SP004	r3	0.027985185185185196	10633.050997000171
SP004	r3	0.03588518518518519	7400.488526507723
SP004	r3	0.02488518518518519	10269.881430768464
SP004	r3	0.023985185185185193	15408.173769816754
SP004	r3	0.0261851851851852	10982.083922677975
SP004	r3	0.02778518518518519	12617.07988980716
SP004	r3	0.029985185185185198	13092.061923583657
SP004	r3	0.029485185185185198	10499.099778084827
SP004	r3	0.03038518518518521	9694.45798797334
SP004	r3	0.032285185185185195	10022.178884172687
SP004	r3	0.031685185185185205	10559.127216052984
SP004	r3	0.0319851851851852	9991.122433225253
SP004	r3	0.033885185185185185	10198.20016759573
SP004	r3	0.0339851851851852	11315.751235106069
SP004	r3	0.03938518518518519	9789.66835935051
SP004	r3	0.045785185185185207	6848.676050261551
SP004	r3	0.05198518518518519	8340.220385674931
SP004	r3	0.05658518518518521	8139.372518217913
SP004	r3	0.0642851851851852	6464.4427800503145
SP004	r3	0.07218518518518519	7003.762613305968
SP004	r3	0.08148518518518522	6584.852203687708
SP004	r3	0.0904851851851852	6526.680583411785
SP004	r3	0.1025851851851852	6565.937372132765
SP004	r3	0.11548518518518519	5572.731257282747
SP004	r3	0.1281851851851852	6190.792641818356
SP004	r3	0.1414851851851852	5403.872498974721
SP004	r3	0.15428518518518522	5480.551487945202
SP004	r3	0.1630851851851852	5019.265853640072
SP004	r3	0.17448518518518522	5510.885638881223
SP004	r3	0.1836851851851852	5153.207648620492
SP004	r3	0.1886851851851852	5207.445938430333
SP004	r3	0.1943851851851852	5265.668267154434
SP004	r3	0.2143851851851852	5030.981503236358
SP004	r3	0.2305851851851852	5119.877499009498
SP004	r3	0.2371851851851852	4973.193837185093
SP004	r3	0.24838518518518518	4732.842260129628
SP004	r3	0.26778518518518524	4740.9937945469455
SP004	r3	0.2861851851851852	4796.082999007807
SP004	r3	0.30478518518518516	4569.014403992288
SP004	r3	0.3223851851851852	4446.754897906039
SP004	r3	0.3435851851851852	4050.1394158905364
SP004	r3	0.3630851851851852	3973.083893518849
SP004	r3	0.38668518518518524	3888.351451878102
SP004	r3	0.41488518518518513	3749.3937040442547
SP004	r3	0.4492851851851851	3675.990118734561
SP004	r3	0.5028851851851852	3316.0012471246164
SP004	r3	0.5430851851851851	3293.3468818978904
SP004	r3	0.5809851851851852	3071.623763806901
SP004	r3	0.6186851851851851	2913.5462500124722
SP004	r3	0.6572851851851852	2733.315677468675
SP004	r3	0.6878851851851852	2749.830846735477
SP004	r3	0.7328851851851852	2643.7536743835035
SP004	r3	0.7904851851851852	2310.6921362563703
SP004	r3	0.8235851851851852	2244.5375833453254
SP004	r3	0.8838851851851852	2092.543163111236
SP004	r3	0.9212851851851852	2002.168200353505
SP004	r3	0.9601851851851851	1751.2954034072645
SP004	r3	0.9965851851851851	1668.2647163028316
SP004	r3	1.0188851851851852	1462.9400082636917
SP004	r3	1.0292851851851852	1365.576733703481
SP004	r3	1.0103851851851853	1395.0797397887616
SP004	r3	1.0280851851851853	1421.6408545672223
SP004	r3	1.0530851851851852	1416.3791516754416
SP004	r3	1.0757851851851852	1435.7586649314999
SP004	r3	1.0829851851851853	1325.5655948692342
SP004	r3	1.1044851851851851	1266.2622550252452
SP004	r3	1.1089851851851853	1390.9725051710047
SP004	r3	1.1136851851851852	1315.0645449153903
SP004	r3	1.1271851851851853	1408.435740728571
SP004	r3	1.1206851851851853	1331.8351317260713
SP004	r3	1.1548851851851853	1322.7010968970244
SP004	r3	1.1429851851851853	1278.7286486112819
SP004	r3	1.1537851851851852	1249.4248667295835
SP004	r3	1.1545851851851854	1285.8019661810022
SP004	r3	1.1941851851851852	1287.545617136536
SP004	r3	1.1852851851851853	1256.716881179817
SP004	r3	1.1831851851851853	1236.1276320457437
SP008	r1	0.01766666666666665	6463.545306312609
SP008	r1	0.016666666666666663	5351.358024691361
SP008	r1	0.01766666666666665	6237.130211972986
SP008	r1	0.01766666666666665	5557.884928954118
SP008	r1	0.01866666666666665	6492.28395061729
SP008	r1	0.01766666666666665	4935.243419520155
SP008	r1	0.01766666666666665	5331.469834614495
SP008	r1	0.019666666666666666	5501.150868382508
SP008	r1	0.019666666666666666	9772.337309060475
SP008	r1	0.019666666666666666	6467.252563297762
SP008	r1	0.020666666666666667	6638.191955396257
SP008	r1	0.023666666666666655	5669.970439923495
SP008	r1	0.022666666666666654	5214.233841684826
SP008	r1	0.025666666666666657	4916.466249799586
SP008	r1	0.025666666666666657	5656.725990059326
SP008	r1	0.02766666666666666	4597.203629332145
SP008	r1	0.03066666666666666	3397.477187332261
SP008	r1	0.03166666666666666	4016.5042235217684
SP008	r1	0.035666666666666666	4238.952347986617
SP008	r1	0.03866666666666664	4142.826734780761
SP008	r1	0.042666666666666644	3988.811728395064
SP008	r1	0.04766666666666665	4115.859449192784
SP008	r1	0.05266666666666665	4750.429754649165
SP008	r1	0.05866666666666666	3531.6358024691367
SP008	r1	0.06366666666666666	3128.6277551548064
SP008	r1	0.07066666666666664	3710.2259492196613
SP008	r1	0.07566666666666665	4284.440093544354
SP008	r1	0.07766666666666668	3968.1025804058704
SP008	r1	0.07766666666666668	3903.724898002437
SP008	r1	0.08466666666666665	4384.125595411686
SP008	r1	0.09666666666666666	3767.4755214985103
SP008	r1	0.10866666666666665	3783.9506172839515
SP008	r1	0.11966666666666666	3553.11393101551
SP008	r1	0.13366666666666666	3652.289030510145
SP008	r1	0.14466666666666667	4031.2624452409405
SP008	r1	0.15666666666666668	3626.740215392698
SP008	r1	0.1686666666666667	3866.7349826770114
SP008	r1	0.1816666666666667	3590.032846301959
SP008	r1	0.19466666666666665	3504.3970911550828
SP008	r1	0.19666666666666666	3524.691358024692
SP008	r1	0.19866666666666666	3660.348827574779
SP008	r1	0.20166666666666666	3690.1948780736666
SP008	r1	0.21466666666666667	3704.297983283491
SP008	r1	0.22266666666666668	3746.3591335846827
SP008	r1	0.23466666666666663	3755.0680415263755
SP008	r1	0.2436666666666667	3636.891793754539
SP008	r1	0.25966666666666666	3505.221952804324
SP008	r1	0.27066666666666667	3347.990026150946
SP008	r1	0.2866666666666667	3342.5208153890326
SP008	r1	0.29966666666666664	3354.3580658893975
SP008	r1	0.31666666666666665	3281.650422352177
SP008	r1	0.33466666666666667	3143.9919335005657
SP008	r1	0.3436666666666667	3221.6953455233443
SP008	r1	0.3586666666666667	3259.821469548855
SP008	r1	0.3736666666666667	3126.2871554278036
SP008	r1	0.3886666666666667	3368.411579103403
SP008	r1	0.4046666666666667	3089.429902170155
SP008	r1	0.4206666666666667	3140.7035667468845
SP008	r1	0.4386666666666667	3059.702052609854
SP008	r1	0.4526666666666667	3060.064728449608
SP008	r1	0.4696666666666666	2998.2738830621493
SP008	r1	0.48566666666666664	2897.438504622216
SP008	r1	0.5036666666666666	2855.438716899119
SP008	r1	0.5246666666666666	2886.0024785480105
SP008	r1	0.5416666666666666	2828.6571699905035
SP008	r1	0.5586666666666666	2622.653879018239
SP008	r1	0.5786666666666667	2511.271832508392
SP008	r1	0.5986666666666667	2574.3696554758176
SP008	r1	0.6156666666666667	2530.8976184269454
SP008	r1	0.6386666666666666	2420.964457846852
SP008	r1	0.6636666666666666	2358.3967359289645
SP008	r1	0.6846666666666665	2325.495570221309
SP008	r1	0.7076666666666666	2269.6975512174135
SP008	r1	0.7216666666666666	2228.4378296695468
SP008	r1	0.7436666666666667	2218.9905429110568
SP008	r1	0.7686666666666666	2099.9860803272195
SP008	r1	0.9156666666666666	1688.5940667035195
SP008	r1	0.8486666666666667	1661.6527498957455
SP008	r1	0.8346666666666666	1672.7507592789811
SP008	r1	0.8156666666666667	1676.1617904513969
SP008	r1	0.8066666666666666	1693.623099683706
SP008	r2	0.021718106995884764	7853.6238749407885
SP008	r2	0.022718106995884765	6187.392446336384
SP008	r2	0.022718106995884765	5042.930893940767
SP008	r2	0.022718106995884765	6759.623222534192
SP008	r2	0.023718106995884766	4493.016396286979
SP008	r2	0.02471810699588478	5808.12453175726
SP008	r2	0.02471810699588478	6495.879463914091
SP008	r2	0.02471810699588478	4634.895529842668
SP008	r2	0.02471810699588478	5201.281944560057
SP008	r2	0.025718106995884768	3288.183054644371
SP008	r2	0.02771810699588477	5395.961695494024
SP008	r2	0.02771810699588477	4999.109197535447
SP008	r2	0.030718106995884772	4152.789872061088
SP008	r2	0.03871810699588475	3191.4226497316267
SP008	r2	0.03171810699588477	2792.280246513136
SP008	r2	0.033718106995884775	4524.745224873374
SP008	r2	0.032718106995884774	6710.8357964907855
SP008	r2	0.034718106995884776	5373.733183192081
SP008	r2	0.033718106995884775	6452.492829682064
SP008	r2	0.03771810699588478	4469.096066772134
SP008	r2	0.03871810699588475	4456.980390072808
SP008	r2	0.04171810699588478	5287.053020961774
SP008	r2	0.042718106995884755	4320.552959876693
SP008	r2	0.045718106995884786	4824.474548809576
SP008	r2	0.04871810699588476	5553.701904802129
SP008	r2	0.053718106995884765	5297.391504194278
SP008	r2	0.05671810699588477	4787.992018864502
SP008	r2	0.05771810699588477	5172.828063170654
SP008	r2	0.05971810699588477	4463.7356579264715
SP008	r2	0.06371810699588477	3744.0824103077466
SP008	r2	0.07071810699588475	4617.8532980302025
SP008	r2	0.07971810699588479	4309.759182303899
SP008	r2	0.0877181069958848	4566.512631653021
SP008	r2	0.09671810699588478	4720.582916710988
SP008	r2	0.10771810699588479	4414.910889954346
SP008	r2	0.11471810699588476	4067.063655767403
SP008	r2	0.12571810699588476	4108.921586278008
SP008	r2	0.13271810699588477	3907.2727554611556
SP008	r2	0.14071810699588477	3663.8202050037285
SP008	r2	0.13871810699588477	4178.011480783778
SP008	r2	0.14071810699588477	4388.673617102166
SP008	r2	0.15371810699588478	4160.640903797502
SP008	r2	0.1657181069958848	4124.8711804219065
SP008	r2	0.1727181069958848	3784.003049761141
SP008	r2	0.18371810699588476	4232.385453649467
SP008	r2	0.19271810699588482	4231.910827345426
SP008	r2	0.20771810699588478	4027.4093372031975
SP008	r2	0.2197181069958848	3857.5147729507503
SP008	r2	0.23471810699588475	3845.318348776661
SP008	r2	0.2527181069958848	3741.583279732293
SP008	r2	0.2657181069958848	3784.3331603930646
SP008	r2	0.28471810699588473	3749.5537424208483
SP008	r2	0.30571810699588475	3609.749695448213
SP008	r2	0.31971810699588477	3592.4328916290715
SP008	r2	0.3377181069958848	3634.8831116608076
SP008	r2	0.3587181069958848	3441.6044786820926
SP008	r2	0.37971810699588476	3432.983098789984
SP008	r2	0.3967181069958848	3220.336609527761
SP008	r2	0.4137181069958848	3259.624901152352
SP008	r2	0.4327181069958848	3243.60321634229
SP008	r2	0.4467181069958848	3213.5832891918653
SP008	r2	0.46571810699588473	3056.71139308736
SP008	r2	0.48271810699588474	2986.3512943252586
SP008	r2	0.5057181069958847	2925.673064012792
SP008	r2	0.5237181069958847	2897.6768672871644
SP008	r2	0.5437181069958847	2763.5015723924967
SP008	r2	0.5637181069958848	2656.5863771914137
SP008	r2	0.5817181069958848	2763.4791220840775
SP008	r2	0.6037181069958848	2682.6524247887746
SP008	r2	0.6217181069958847	2477.9169631480536
SP008	r2	0.6457181069958848	2467.8970999206545
SP008	r2	0.6707181069958847	2408.710644263718
SP008	r2	0.6867181069958848	2387.538390088241
SP008	r2	0.7107181069958848	2259.0754728452357
SP008	r2	0.7387181069958848	2166.680129353206
SP008	r2	0.7677181069958847	1992.353481939691
SP008	r2	0.7837181069958847	1940.1948609430094
SP008	r2	0.7727181069958847	1774.9886164227075
SP008	r2	0.7827181069958846	1542.7851136038025
SP008	r2	0.7817181069958847	1711.059052682837
SP008	r2	0.7997181069958847	1591.2680136776592
SP008	r3	0.03358518518518519	10110.645493309807
SP008	r3	0.03998518518518521	8992.52809682598
SP008	r3	0.0280851851851852	11841.399621961398
SP008	r3	0.02778518518518519	11861.281436061492
SP008	r3	0.027085185185185198	12647.796162085777
SP008	r3	0.026985185185185195	14399.304602433886
SP008	r3	0.0314851851851852	10149.786299651018
SP008	r3	0.029285185185185192	11083.006618607982
SP008	r3	0.030685185185185204	12043.854355260504
SP008	r3	0.03308518518518519	9326.467405500203
SP008	r3	0.03518518518518521	8400.350877192977
SP008	r3	0.0362851851851852	10129.9717600626
SP008	r3	0.040185185185185185	10092.47311827957
SP008	r3	0.041685185185185186	9057.604027839478
SP008	r3	0.045385185185185195	8319.188292258308
SP008	r3	0.0473851851851852	8432.338075139387
SP008	r3	0.050585185185185205	7661.6878996436735
SP008	r3	0.05558518518518521	7997.956645344701
SP008	r3	0.0551851851851852	7856.599552572705
SP008	r3	0.05678518518518519	8322.028002434994
SP008	r3	0.0627851851851852	7765.652037124429
SP008	r3	0.0689851851851852	7893.983320806039
SP008	r3	0.0775851851851852	7418.528419578638
SP008	r3	0.0863851851851852	6998.51369119076
SP008	r3	0.09638518518518518	6355.415513884619
SP008	r3	0.1083851851851852	5504.146163659559
SP008	r3	0.12128518518518519	4893.9851996620555
SP008	r3	0.13218518518518518	5579.807602503035
SP008	r3	0.14448518518518522	4848.717882990267
SP008	r3	0.1593851851851852	4658.951836532354
SP008	r3	0.1721851851851852	5050.190005019001
SP008	r3	0.18588518518518518	4785.5771849077155
SP008	r3	0.18758518518518522	4688.898541567945
SP008	r3	0.19138518518518519	4480.847879655791
SP008	r3	0.20218518518518522	4528.36294803688
SP008	r3	0.20958518518518518	4530.70144435805
SP008	r3	0.2179851851851852	4438.6865117122015
SP008	r3	0.2311851851851852	4081.4375734273203
SP008	r3	0.23888518518518517	4167.558153356383
SP008	r3	0.2529851851851852	4152.685464429674
SP008	r3	0.27648518518518517	4078.221769746331
SP008	r3	0.2913851851851852	3879.9772902526033
SP008	r3	0.31618518518518524	3863.457108273788
SP008	r3	0.33438518518518523	3398.9780396674196
SP008	r3	0.35348518518518524	3634.0077464960896
SP008	r3	0.3757851851851852	3466.2566609502405
SP008	r3	0.3940851851851852	3406.796174293331
SP008	r3	0.4068851851851851	3420.050549643938
SP008	r3	0.42778518518518516	3182.8308889312166
SP008	r3	0.44908518518518514	3152.1144494019395
SP008	r3	0.47008518518518516	3060.2281173099705
SP008	r3	0.4905851851851851	3095.421441765189
SP008	r3	0.5173851851851852	2884.829221966107
SP008	r3	0.5486851851851852	2988.1759987399732
SP008	r3	0.5725851851851852	2725.4772593004654
SP008	r3	0.6036851851851852	2737.4663844494207
SP008	r3	0.6339851851851852	2639.758688912776
SP008	r3	0.6645851851851852	2452.0075643583486
SP008	r3	0.7012851851851851	2442.0420356981276
SP008	r3	0.7332851851851852	2420.0242103437768
SP008	r3	0.7662851851851852	2293.6211415986377
SP008	r3	0.7845851851851852	2284.733302492156
SP008	r3	0.8196851851851852	2208.8576614026765
SP008	r3	0.8471851851851852	2143.059077263851
SP008	r3	0.8712851851851852	1948.3493236187214
SP008	r3	0.8883851851851852	1775.7701586454548
SP008	r3	0.8746851851851851	1684.683731007276
SP008	r3	0.8919851851851852	1674.4312865739894
SP008	r3	0.9070851851851852	1664.196401715439
SP008	r3	0.9164851851851851	1626.3960676389806
SP008	r3	0.9225851851851851	1692.6002349811456
SP008	r3	0.9168851851851852	1656.224711415595
SP008	r3	0.9231851851851852	1709.9146807884672
SP008	r3	0.9387851851851853	1684.6962715145391
SP008	r3	0.9264851851851851	1713.538356166209
SP008	r3	0.9331851851851852	1655.15690321215
SP008	r3	0.9490851851851853	1647.4473794778337
SP008	r3	0.9385851851851851	1652.0268226145474
SP008	r3	0.9808851851851851	1640.9340517572314
SP008	r3	0.9576851851851852	1676.5090721583035
SP008	r3	0.9796851851851852	1663.3587257181382
SP011	r1	0.015666666666666662	7033.359600735491
SP011	r1	0.01766666666666665	7425.809457256006
SP011	r1	0.016666666666666663	6851.358024691361
SP011	r1	0.01766666666666665	4765.432098765437
SP011	r1	0.020666666666666667	6105.933890880128
SP011	r1	0.020666666666666667	6734.966148944644
SP011	r1	0.020666666666666667	4218.83711668658
SP011	r1	0.020666666666666667	7267.224213460773
SP011	r1	0.019666666666666666	5958.777987026576
SP011	r1	0.019666666666666666	5958.777987026576
SP011	r1	0.021666666666666654	6654.8907882241265
SP011	r1	0.022666666666666654	6802.469135802474
SP011	r1	0.023666666666666655	7402.364806120679
SP011	r1	0.02466666666666667	5683.35001668335
SP011	r1	0.02766666666666666	5500.818087163471
SP011	r1	0.02866666666666666	5867.068619006605
SP011	r1	0.03066666666666666	5582.259796027914
SP011	r1	0.033666666666666664	5292.751497371961
SP011	r1	0.03766666666666667	7093.521249863433
SP011	r1	0.04166666666666667	5116.543209876543
SP011	r1	0.04666666666666665	5018.342151675487
SP011	r1	0.05166666666666665	5113.341298287537
SP011	r1	0.05766666666666666	5136.230642974382
SP011	r1	0.06566666666666664	4967.349752459738
SP011	r1	0.06966666666666667	5241.951680548172
SP011	r1	0.07666666666666665	5858.990874932906
SP011	r1	0.08766666666666668	5066.798103553489
SP011	r1	0.09866666666666664	5403.945612278948
SP011	r1	0.10966666666666668	5016.9237119591735
SP011	r1	0.11266666666666668	4972.094382350792
SP011	r1	0.11466666666666665	5539.441573356304
SP011	r1	0.12266666666666666	5357.521470746109
SP011	r1	0.13366666666666666	5642.313968166006
SP011	r1	0.14666666666666667	5449.017957351291
SP011	r1	0.15866666666666668	5616.739288307916
SP011	r1	0.1746666666666667	5239.63339930261
SP011	r1	0.18866666666666665	5020.4379880469405
SP011	r1	0.20166666666666666	5321.599836751352
SP011	r1	0.20366666666666666	5274.251884180962
SP011	r1	0.21066666666666667	5298.366932333177
SP011	r1	0.21966666666666668	4940.163734802076
SP011	r1	0.22966666666666663	4855.686358831014
SP011	r1	0.2436666666666667	4806.522436709395
SP011	r1	0.26166666666666666	4716.647007942125
SP011	r1	0.27466666666666667	4857.485317032243
SP011	r1	0.2916666666666667	4560.649029982364
SP011	r1	0.30566666666666664	4714.905017704001
SP011	r1	0.3236666666666667	4273.499383351769
SP011	r1	0.3436666666666667	4301.229778113063
SP011	r1	0.36566666666666664	4138.165816986844
SP011	r1	0.38166666666666665	3996.1291713839023
SP011	r1	0.4066666666666667	3748.0064764217773
SP011	r1	0.4226666666666667	3776.4731082291546
SP011	r1	0.4466666666666667	3575.7969412198267
SP011	r1	0.4706666666666666	3718.532507956493
SP011	r1	0.49366666666666675	3634.4145180517
SP011	r1	0.5166666666666666	3468.753484667464
SP011	r1	0.5366666666666666	3585.445901387931
SP011	r1	0.5616666666666666	3473.92753782467
SP011	r1	0.5836666666666667	3265.8868653538366
SP011	r1	0.6056666666666667	3114.236599468667
SP011	r1	0.6276666666666666	3030.5724382552144
SP011	r1	0.6506666666666667	3003.3647035013155
SP011	r1	0.6816666666666666	2841.8424944912313
SP011	r1	0.7066666666666667	2749.7961798276265
SP011	r1	0.7336666666666667	2648.5996825236566
SP011	r1	0.7426666666666666	2638.0466343063595
SP011	r1	0.7776666666666665	2471.7393490075306
SP011	r1	0.7966666666666666	2437.8945193450077
SP011	r1	0.8026666666666665	2353.6411549977447
SP011	r1	0.8406666666666667	2116.402815715531
SP011	r1	0.8306666666666667	1968.5264451182054
SP011	r1	0.8406666666666667	1665.5701432333735
SP011	r1	0.8456666666666667	1557.5750497574174
SP011	r1	0.8556666666666667	1644.5531364373073
SP011	r1	0.8546666666666666	1551.7035496234666
SP011	r1	1.0126666666666666	1378.7254447776722
SP011	r1	0.9056666666666666	1591.3021351617845
SP011	r1	0.8806666666666667	1656.914421360548
SP011	r1	0.8846666666666666	1587.2524119195812
SP011	r1	0.8946666666666666	1718.1698588802417
SP011	r2	0.022718106995884765	7243.818494701569
SP011	r2	0.023718106995884766	4830.311442699749
SP011	r2	0.022718106995884765	7904.084774929809
SP011	r2	0.023718106995884766	7275.700529192332
SP011	r2	0.022718106995884765	4998.913141925551
SP011	r2	0.023718106995884766	6938.405482779563
SP011	r2	0.02471810699588478	8478.231915424953
SP011	r2	0.02471810699588478	3461.666527928076
SP011	r2	0.025718106995884768	5387.871029682375
SP011	r2	0.025718106995884768	5465.6372509800785
SP011	r2	0.025718106995884768	3910.312825026002
SP011	r2	0.02671810699588477	5148.787061994609
SP011	r2	0.02771810699588477	5071.264197164279
SP011	r2	0.02971810699588477	5470.26241085647
SP011	r2	0.030718106995884772	4706.209391117958
SP011	r2	0.032718106995884774	5549.3994088422105
SP011	r2	0.033718106995884775	4406.114603038994
SP011	r2	0.034718106995884776	5287.322941978307
SP011	r2	0.03771810699588478	3408.597457858272
SP011	r2	0.03971810699588478	3941.926125472723
SP011	r2	0.042718106995884755	5420.788979336257
SP011	r2	0.04671810699588476	4828.231667033694
SP011	r2	0.05071810699588476	5255.8318795894365
SP011	r2	0.05571810699588477	4479.0797296798255
SP011	r2	0.06071810699588477	4571.385001186079
SP011	r2	0.06771810699588478	4674.759199051988
SP011	r2	0.07371810699588476	5108.186563206521
SP011	r2	0.08371810699588476	4533.856022808268
SP011	r2	0.09271810699588477	4643.816160316016
SP011	r2	0.09671810699588478	4524.1357302414635
SP011	r2	0.10371810699588475	4749.082468704744
SP011	r2	0.10871810699588476	5110.1500842212845
SP011	r2	0.11071810699588476	4692.690813804383
SP011	r2	0.11571810699588476	4999.7866249399885
SP011	r2	0.12371810699588477	4951.303075157583
SP011	r2	0.13271810699588477	4751.166648579092
SP011	r2	0.14471810699588478	5186.398987672927
SP011	r2	0.1577181069958848	4841.332794092706
SP011	r2	0.1697181069958848	4858.4435580665095
SP011	r2	0.17571810699588475	4977.095750535721
SP011	r2	0.18771810699588481	5037.158422027599
SP011	r2	0.20071810699588477	4825.503080503132
SP011	r2	0.21071810699588478	4620.228690837719
SP011	r2	0.2267181069958848	4699.959159595226
SP011	r2	0.2437181069958848	4462.39246245156
SP011	r2	0.25671810699588477	4450.66324690418
SP011	r2	0.2757181069958848	4292.666363181815
SP011	r2	0.29971810699588475	4325.950996478173
SP011	r2	0.31671810699588476	4248.465161604678
SP011	r2	0.3377181069958848	4087.9236707264317
SP011	r2	0.36071810699588475	4013.0113114557726
SP011	r2	0.37671810699588476	4028.38572247863
SP011	r2	0.4007181069958848	3752.178445075456
SP011	r2	0.4237181069958848	3624.0269610104547
SP011	r2	0.4437181069958848	3498.9914072535203
SP011	r2	0.46771810699588484	3479.800801545019
SP011	r2	0.48771810699588475	3427.3196332969105
SP011	r2	0.5127181069958847	3310.9145560857373
SP011	r2	0.5337181069958847	3190.0095224510096
SP011	r2	0.5557181069958848	3146.4978765472324
SP011	r2	0.5797181069958847	3074.883848045915
SP011	r2	0.5967181069958847	2921.925484043379
SP011	r2	0.6207181069958848	2990.996754721234
SP011	r2	0.6367181069958847	2824.744300279533
SP011	r2	0.6587181069958847	2701.5590200445436
SP011	r2	0.6817181069958848	2581.075411617343
SP011	r2	0.7057181069958848	2453.6225249942418
SP011	r2	0.7277181069958847	2387.690819999378
SP011	r2	0.7487181069958847	2318.049780557716
SP011	r2	0.7737181069958847	2196.6215191994193
SP011	r2	0.7857181069958847	1960.710628792303
SP011	r2	0.7897181069958847	1674.7315680179677
SP011	r2	0.7907181069958847	1542.3522401109583
SP011	r2	0.7847181069958847	1606.3932160902843
SP011	r2	0.7887181069958847	1595.71059984295
SP011	r2	0.7897181069958847	1662.0688217653328
SP011	r2	0.7847181069958847	1667.5616784617685
SP011	r2	0.7887181069958847	1740.248932345813
SP011	r2	0.8037181069958848	1665.4668247112827
SP011	r2	0.7997181069958847	1676.2979753668346
SP011	r2	0.8047181069958848	1720.5600713896695
SP011	r3	0.029185185185185203	12011.844331641278
SP011	r3	0.02588518518518519	15667.954404540464
SP011	r3	0.024485185185185193	13500.731104724444
SP011	r3	0.02488518518518519	15172.396686014781
SP011	r3	0.02488518518518519	14730.366622017162
SP011	r3	0.026285185185185203	12309.896200272407
SP011	r3	0.0266851851851852	12949.803377284286
SP011	r3	0.027485185185185196	11517.764901405915
SP011	r3	0.028885185185185208	13175.193400863349
SP011	r3	0.030585185185185187	11200.452086865262
SP011	r3	0.0319851851851852	9115.71715300293
SP011	r3	0.032185185185185206	11700.038358266198
SP011	r3	0.034285185185185196	8533.362140362246
SP011	r3	0.03568518518518521	9291.4720636568
SP011	r3	0.037985185185185205	8992.134685387411
SP011	r3	0.03998518518518521	9392.676299864142
SP011	r3	0.043285185185185204	9785.51667094492
SP011	r3	0.045785185185185207	8443.078250552766
SP011	r3	0.04568518518518519	9906.228887988109
SP011	r3	0.0480851851851852	9266.219928624609
SP011	r3	0.052785185185185185	7512.863691645617
SP011	r3	0.060585185185185186	8493.295838937116
SP011	r3	0.0672851851851852	8019.11891524926
SP011	r3	0.0757851851851852	7146.091942788256
SP011	r3	0.08198518518518519	7264.335622214191
SP011	r3	0.09008518518518518	7110.6908413161755
SP011	r3	0.0987851851851852	6859.003199360127
SP011	r3	0.10878518518518521	6596.191384084615
SP011	r3	0.11728518518518519	5956.147830022842
SP011	r3	0.1297851851851852	6391.853585221543
SP011	r3	0.1419851851851852	6286.34529771842
SP011	r3	0.15568518518518518	5752.428531779074
SP011	r3	0.1714851851851852	5869.707637704008
SP011	r3	0.18898518518518517	5685.990148813024
SP011	r3	0.1983851851851852	5391.369825504692
SP011	r3	0.2059851851851852	5677.922420406598
SP011	r3	0.2079851851851852	5637.747227960206
SP011	r3	0.21878518518518522	5396.0139039364385
SP011	r3	0.2289851851851852	5286.664725735666
SP011	r3	0.2381851851851852	5237.806458300938
SP011	r3	0.2541851851851852	5136.286366506387
SP011	r3	0.2783851851851852	4765.224486899757
SP011	r3	0.2974851851851852	4607.180355490262
SP011	r3	0.3173851851851852	4529.4108494565935
SP011	r3	0.34228518518518525	4568.026806034964
SP011	r3	0.36948518518518525	4039.58794853032
SP011	r3	0.39968518518518514	4187.215246567515
SP011	r3	0.4353851851851852	3761.193437342271
SP011	r3	0.46898518518518517	3732.672068400908
SP011	r3	0.5028851851851852	3640.130898985361
SP011	r3	0.5323851851851852	3434.6708964084296
SP011	r3	0.5683851851851852	3331.487080574814
SP011	r3	0.6024851851851852	3081.5162710829422
SP011	r3	0.6350851851851852	3055.602534121018
SP011	r3	0.6650851851851852	2923.7877260686923
SP011	r3	0.6971851851851851	2827.897010908061
SP011	r3	0.7328851851851852	2714.7061251236023
SP011	r3	0.7654851851851852	2604.3193778496006
SP011	r3	0.8014851851851852	2411.2334662655594
SP011	r3	0.8351851851851851	2354.648928307465
SP011	r3	0.8707851851851852	2226.2297685074914
SP011	r3	0.8957851851851851	2147.3540007662773
SP011	r3	0.9248851851851853	2096.009247727779
SP011	r3	0.9524851851851853	1962.831475295944
SP011	r3	0.9859851851851852	1869.7724153819956
SP011	r3	1.0095851851851854	1554.6661383968967
SP011	r3	1.0234851851851854	1439.75498870357
SP011	r3	1.0481851851851853	1353.3561829381763
SP011	r3	1.0331851851851852	1447.5313067584361
SP011	r3	1.0504851851851853	1423.6925206812136
SP011	r3	1.0443851851851853	1451.1579853230442
SP011	r3	1.0471851851851852	1492.1600528164863
SP011	r3	1.0536851851851852	1397.540671482217
SP011	r3	1.0560851851851853	1537.3455891722163
SP011	r3	1.0553851851851852	1456.8784201426663
SP011	r3	1.0534851851851852	1383.5675353881238
SP011	r3	1.0711851851851852	1497.9369799230112
SP011	r3	1.0575851851851852	1468.0310607440197
SP011	r3	1.0980851851851854	1427.5467171248715
SP011	r3	1.0620851851851854	1491.9404990648488
SP011	r3	1.0841851851851854	1423.7124084765253
SP014	r1	0.01866666666666665	6867.28395061729
SP014	r1	0.01766666666666665	5557.884928954118
SP014	r1	0.01766666666666665	7255.998136501289
SP014	r1	0.01766666666666665	5557.884928954118
SP014	r1	0.01866666666666665	3706.5696649030024
SP014	r1	0.01866666666666665	1456.5696649030003
SP014	r1	0.019666666666666666	3568.947478551999
SP014	r1	0.020666666666666667	6154.3209876543215
SP014	r1	0.021666666666666654	4901.044634377971
SP014	r1	0.022666666666666654	4023.0573710965896
SP014	r1	0.022666666666666654	6228.9397240377675
SP014	r1	0.023666666666666655	4782.646496261523
SP014	r1	0.023666666666666655	5374.195792036171
SP014	r1	0.025666666666666657	6981.401314734651
SP014	r1	0.02766666666666666	5320.095195597206
SP014	r1	0.03066666666666666	6006.172839506175
SP014	r1	0.033666666666666664	5114.533675589782
SP014	r1	0.034666666666666665	4765.075973409307
SP014	r1	0.03966666666666667	5097.209254072
SP014	r1	0.042666666666666644	5418.499228395065
SP014	r1	0.04766666666666665	5605.369938703275
SP014	r1	0.05266666666666665	4731.442412877013
SP014	r1	0.05666666666666666	5809.222948438636
SP014	r1	0.06366666666666666	5264.753409605069
SP014	r1	0.06466666666666666	6265.8139238895255
SP014	r1	0.06666666666666667	5522.83950617284
SP014	r1	0.07166666666666667	5918.920470858456
SP014	r1	0.08266666666666668	6256.322182397451
SP014	r1	0.09266666666666666	6412.114752642332
SP014	r1	0.10466666666666667	5992.254462530472
SP014	r1	0.11666666666666665	6198.765432098767
SP014	r1	0.12866666666666665	5908.206998017016
SP014	r1	0.14066666666666666	6235.942893920777
SP014	r1	0.15266666666666667	6007.790177368052
SP014	r1	0.15166666666666667	5777.072310405644
SP014	r1	0.16066666666666668	5976.281952768813
SP014	r1	0.18366666666666664	5587.237570298673
SP014	r1	0.19566666666666666	5535.890802784614
SP014	r1	0.20066666666666666	5856.425085107257
SP014	r1	0.21766666666666667	5555.234151967179
SP014	r1	0.23066666666666663	5424.2310711482205
SP014	r1	0.24566666666666664	5231.435415515019
SP014	r1	0.2636666666666667	5086.68508373523
SP014	r1	0.2786666666666667	5326.038159371493
SP014	r1	0.2966666666666667	4847.82910251075
SP014	r1	0.31466666666666665	4745.304980121365
SP014	r1	0.33466666666666667	4820.286754217697
SP014	r1	0.3506666666666667	4697.307890907384
SP014	r1	0.37066666666666664	4268.496314059864
SP014	r1	0.39166666666666666	4266.866298923037
SP014	r1	0.4116666666666667	4198.03068925876
SP014	r1	0.4326666666666667	3943.426734387186
SP014	r1	0.4576666666666667	4014.2519309792915
SP014	r1	0.48266666666666663	3845.696064388514
SP014	r1	0.5076666666666666	3717.378792668791
SP014	r1	0.5376666666666666	3496.9422822284987
SP014	r1	0.5636666666666666	3344.5108818655044
SP014	r1	0.5886666666666667	3372.3487549459614
SP014	r1	0.6216666666666666	3022.8246119220207
SP014	r1	0.6586666666666666	2991.178087669316
SP014	r1	0.6926666666666665	2993.0548129136523
SP014	r1	0.7446666666666666	2718.248836720935
SP014	r1	0.7656666666666667	2643.6952116824414
SP014	r1	0.7956666666666666	2590.5186012712898
SP014	r1	0.8406666666666667	2491.1054326861886
SP014	r1	0.8746666666666666	2308.5243526046374
SP014	r1	0.9126666666666665	2212.4060997934876
SP014	r1	0.9486666666666665	2165.3436054935237
SP014	r1	0.9646666666666666	2089.0006569573493
SP014	r1	0.9926666666666666	1877.9610145179881
SP014	r1	0.9916666666666667	1523.88837016288
SP014	r1	1.0076666666666665	1381.5970563131223
SP014	r1	1.0246666666666666	1371.3623621452728
SP014	r1	1.0286666666666666	1387.4166886696592
SP014	r1	1.0276666666666665	1465.639929041378
SP014	r1	1.0536666666666668	1373.4792474642732
SP014	r1	1.2686666666666666	1301.5154758892718
SP014	r1	1.1696666666666666	1342.4245942532255
SP014	r1	1.1116666666666666	1409.7654876265572
SP014	r1	1.0796666666666666	1439.508459782207
SP014	r1	1.0856666666666668	1466.5544676802479
SP014	r2	0.03171810699588477	7332.273759325331
SP014	r2	0.02971810699588477	7388.284982344388
SP014	r2	0.02971810699588477	6008.6547116250085
SP014	r2	0.030718106995884772	7180.320182195726
SP014	r2	0.02871810699588477	5834.849896109479
SP014	r2	0.030718106995884772	6561.792484426284
SP014	r2	0.032718106995884774	5274.3223696622845
SP014	r2	0.033718106995884775	5473.790199548422
SP014	r2	0.034718106995884776	5892.194630474722
SP014	r2	0.03671810699588478	5544.01793219389
SP014	r2	0.03871810699588475	3320.5611946644003
SP014	r2	0.03971810699588478	5276.3301041288905
SP014	r2	0.042718106995884755	4367.371513896249
SP014	r2	0.044718106995884785	5312.520130676849
SP014	r2	0.04671810699588476	4806.826690156354
SP014	r2	0.04671810699588476	5020.8764589297525
SP014	r2	0.04771810699588476	5649.131128455006
SP014	r2	0.05071810699588476	5117.814110105887
SP014	r2	0.053718106995884765	4943.693262343433
SP014	r2	0.05771810699588477	5900.502655876796
SP014	r2	0.06271810699588477	5079.3281060332665
SP014	r2	0.06771810699588478	4970.10118197563
SP014	r2	0.07371810699588476	5460.8814581181805
SP014	r2	0.08071810699588476	5173.1372199138395
SP014	r2	0.08871810699588477	5473.1312475357745
SP014	r2	0.09771810699588478	5245.351750858057
SP014	r2	0.10371810699588475	5404.705695637512
SP014	r2	0.10271810699588478	5379.439514432804
SP014	r2	0.11671810699588477	5308.223887174967
SP014	r2	0.12671810699588476	5702.151497929691
SP014	r2	0.14071810699588477	5305.399991226659
SP014	r2	0.14371810699588478	5521.683107363237
SP014	r2	0.15071810699588478	5922.087673551857
SP014	r2	0.1677181069958848	5393.37021997031
SP014	r2	0.1847181069958848	5216.412507101243
SP014	r2	0.20571810699588478	5345.012452615049
SP014	r2	0.2237181069958848	5075.878116751129
SP014	r2	0.2417181069958848	4979.212598425196
SP014	r2	0.26171810699588477	5011.368371398246
SP014	r2	0.27971810699588473	4957.011394481511
SP014	r2	0.3037181069958848	4667.373498546816
SP014	r2	0.3237181069958848	4626.141730281514
SP014	r2	0.3437181069958848	4467.515130472262
SP014	r2	0.3677181069958848	4445.160062894841
SP014	r2	0.38471810699588477	4175.955886678826
SP014	r2	0.4007181069958848	4293.7062577985
SP014	r2	0.4217181069958848	4110.721865775414
SP014	r2	0.4397181069958847	3853.7549777027
SP014	r2	0.46271810699588484	3899.9248491424346
SP014	r2	0.48171810699588474	3744.027507848707
SP014	r2	0.49771810699588476	3732.1644873104
SP014	r2	0.5257181069958847	3502.9530448260075
SP014	r2	0.5487181069958847	3447.2451692496916
SP014	r2	0.5727181069958847	3390.0898538124106
SP014	r2	0.5967181069958847	3183.3554593886315
SP014	r2	0.6257181069958848	3101.34199717855
SP014	r2	0.6557181069958847	3037.228684663878
SP014	r2	0.6857181069958848	2862.059239210344
SP014	r2	0.7137181069958848	2763.788426111449
SP014	r2	0.7407181069958848	2545.591670856609
SP014	r2	0.7877181069958846	2447.0249274484045
SP014	r2	0.8147181069958846	2286.1475983260643
SP014	r2	0.8527181069958847	2043.5426776152756
SP014	r2	0.8667181069958847	1921.6926820582826
SP014	r2	0.8567181069958847	1686.1623815642527
SP014	r2	0.8817181069958847	1573.706871404735
SP014	r2	0.8827181069958847	1550.3996494180667
SP014	r2	0.8757181069958848	1674.7008334136121
SP014	r2	0.9037181069958847	1612.8545310070194
SP014	r2	0.9057181069958847	1607.084845028954
SP014	r2	0.9167181069958846	1644.524998597161
SP014	r2	0.9177181069958847	1669.9745073551999
SP014	r2	0.9347181069958846	1613.92598723675
SP014	r2	0.9377181069958848	1616.2275552902918
SP014	r2	0.9247181069958846	1622.7278694652805
SP014	r2	0.9127181069958846	1651.7321526395408
SP014	r2	0.9357181069958848	1649.6056152819406
SP014	r2	0.9367181069958846	1584.858702456919
SP014	r2	0.9467181069958847	1581.8497951554539
SP014	r2	0.9507181069958849	1576.2462422816625
SP014	r2	0.9497181069958848	1625.288422165555
SP014	r3	0.024585185185185196	16252.385256603387
SP014	r3	0.023485185185185192	17013.61509751353
SP014	r3	0.0237851851851852	17135.36800581334
SP014	r3	0.0237851851851852	16546.76632409425
SP014	r3	0.023685185185185198	14674.485274954384
SP014	r3	0.0241851851851852	16521.18427769269
SP014	r3	0.02538518518518519	14676.587880556363
SP014	r3	0.025985185185185194	12644.431774990493
SP014	r3	0.026785185185185204	13909.47640117993
SP014	r3	0.0276851851851852	14757.63656633221
SP014	r3	0.026985185185185195	14399.304602433886
SP014	r3	0.0266851851851852	13624.33495257922
SP014	r3	0.0280851851851852	15117.148006505773
SP014	r3	0.031185185185185205	12524.148851939817
SP014	r3	0.034285185185185196	10662.561665046267
SP014	r3	0.03618518518518521	11401.569430228583
SP014	r3	0.034885185185185186	12829.741303039955
SP014	r3	0.036985185185185204	13453.16776820882
SP014	r3	0.0430851851851852	11548.468437491041
SP014	r3	0.04878518518518521	10301.649964571308
SP014	r3	0.05348518518518519	9751.633081734873
SP014	r3	0.05658518518518521	9517.825195269883
SP014	r3	0.06108518518518519	9258.675397643445
SP014	r3	0.0662851851851852	9603.471717792552
SP014	r3	0.07518518518518519	8373.563218390804
SP014	r3	0.08598518518518519	8635.998162186997
SP014	r3	0.09738518518518519	8610.836439238356
SP014	r3	0.1120851851851852	7026.512022381565
SP014	r3	0.12258518518518519	7460.672346768183
SP014	r3	0.1340851851851852	7320.479886565569
SP014	r3	0.14528518518518518	7368.734120206321
SP014	r3	0.1513851851851852	7104.84252418
SP014	r3	0.1574851851851852	7261.431606343532
SP014	r3	0.1726851851851852	6975.513851653262
SP014	r3	0.1941851851851852	6429.77938839087
SP014	r3	0.2088851851851852	6427.300720461946
SP014	r3	0.22128518518518522	6604.906243549187
SP014	r3	0.2360851851851852	5970.59023474473
SP014	r3	0.25228518518518517	5888.446839017181
SP014	r3	0.26848518518518516	5842.288467993729
SP014	r3	0.28798518518518523	5686.292161805304
SP014	r3	0.30788518518518515	5815.700096636954
SP014	r3	0.32318518518518524	5565.13102605241
SP014	r3	0.33598518518518516	5406.690477240326
SP014	r3	0.3536851851851852	5260.519747979824
SP014	r3	0.37068518518518523	5262.060581838769
SP014	r3	0.3900851851851852	5095.215036918178
SP014	r3	0.41368518518518516	4717.519435367146
SP014	r3	0.44598518518518515	4707.707724333422
SP014	r3	0.4865851851851851	4292.2965285918
SP014	r3	0.5360851851851852	4103.01937456964
SP014	r3	0.5812851851851851	3820.1006284499445
SP014	r3	0.6266851851851851	3723.6685283137817
SP014	r3	0.6730851851851851	3444.687169272138
SP014	r3	0.6975851851851852	3360.97719823589
SP014	r3	0.7427851851851852	3199.5359474517
SP014	r3	0.7874851851851852	3064.905786979336
SP014	r3	0.8206851851851852	2901.926273589518
SP014	r3	0.8589851851851852	2699.1942832340205
SP014	r3	0.8933851851851852	2596.3805307044095
SP014	r3	0.9351851851851852	2466.4290429042903
SP014	r3	0.9793851851851852	2238.718672082007
SP014	r3	0.9990851851851851	1869.2779443911036
SP014	r3	1.0088851851851852	1727.2212208316967
SP014	r3	1.0054851851851854	1841.4671131067487
SP014	r3	1.0163851851851853	1732.185717478549
SP014	r3	1.0142851851851853	1784.0819600497096
SP014	r3	1.0319851851851853	1757.3584652856532
SP014	r3	1.0164851851851853	1779.2368522371326
SP014	r3	1.0338851851851854	1847.9497807025398
SP014	r3	1.0331851851851852	1842.4266322531307
SP014	r3	1.0362851851851853	1802.175624947134
SP014	r3	1.0453851851851852	1826.6643992054437
SP014	r3	1.0658851851851854	1762.448645825008
SP014	r3	1.0829851851851853	1693.9916873570764
SP014	r3	1.0997851851851852	1597.1918197268603
SP014	r3	1.1079851851851852	1607.0322284471424
SP014	r3	1.1338851851851852	1647.933958083591
SP014	r3	1.1790851851851853	1622.0777983349717
SP014	r3	1.1603851851851852	1570.6576785911873
SP014	r3	1.1618851851851852	1595.3107285201677
SP015	r1	0.022666666666666654	4331.880900508355
SP015	r1	0.021666666666666654	3424.1215574548937
SP015	r1	0.020666666666666667	2331.7403424930317
SP015	r1	0.020666666666666667	4896.256471525289
SP015	r1	0.019666666666666666	3874.032224314711
SP015	r1	0.019666666666666666	2551.9983260096265
SP015	r1	0.019666666666666666	3721.4898514333554
SP015	r1	0.019666666666666666	2653.693241263864
SP015	r1	0.019666666666666666	7026.574597196068
SP015	r1	0.019666666666666666	1941.8288344842028
SP015	r1	0.019666666666666666	3975.7271395689486
SP015	r1	0.019666666666666666	3162.1678175350503
SP015	r1	0.020666666666666667	2912.385503783354
SP015	r1	0.021666666666666654	5547.198480531818
SP015	r1	0.022666666666666654	3405.41031227306
SP015	r1	0.023666666666666655	4571.37889062772
SP015	r1	0.025666666666666657	3942.440275773611
SP015	r1	0.02866666666666666	4646.138386448466
SP015	r1	0.02966666666666666	4860.313497017619
SP015	r1	0.03166666666666666	3827.030539311242
SP015	r1	0.034666666666666665	4563.152896486231
SP015	r1	0.035666666666666666	4799.700011538019
SP015	r1	0.03866666666666664	4142.826734780761
SP015	r1	0.04066666666666667	4406.294272414491
SP015	r1	0.044666666666666674	4549.01418831767
SP015	r1	0.04866666666666665	4771.013022154577
SP015	r1	0.05266666666666665	4674.480387560558
SP015	r1	0.05666666666666666	4609.222948438636
SP015	r1	0.06266666666666666	3896.637772524298
SP015	r1	0.06366666666666666	4856.376446254283
SP015	r1	0.06066666666666666	4981.142314475649
SP015	r1	0.06466666666666666	5415.298459972
SP015	r1	0.06966666666666667	5729.989958060133
SP015	r1	0.07666666666666665	5506.816961889427
SP015	r1	0.08666666666666666	4963.722697056031
SP015	r1	0.09866666666666664	4998.540206873542
SP015	r1	0.10866666666666665	5026.28190562751
SP015	r1	0.11966666666666666	4965.370198424981
SP015	r1	0.12666666666666665	4596.2313190383375
SP015	r1	0.13566666666666666	4681.98501531835
SP015	r1	0.14566666666666667	4758.73661609741
SP015	r1	0.15666666666666668	4903.335960073548
SP015	r1	0.16566666666666668	4582.631592021264
SP015	r1	0.16766666666666669	4384.826841420612
SP015	r1	0.1716666666666667	4043.821167445763
SP015	r1	0.1816666666666667	4245.078717861592
SP015	r1	0.18866666666666665	4612.3107795663755
SP015	r1	0.19966666666666666	4097.776128939179
SP015	r1	0.21466666666666667	4281.937734836286
SP015	r1	0.22666666666666668	3914.0704429920115
SP015	r1	0.24066666666666664	3694.6923839813967
SP015	r1	0.25466666666666665	3707.54960894577
SP015	r1	0.26566666666666666	3682.0174419505247
SP015	r1	0.2816666666666667	3593.571480750968
SP015	r1	0.29566666666666663	3392.97395855081
SP015	r1	0.31466666666666665	3327.9320987654323
SP015	r1	0.32766666666666666	3018.8890144807406
SP015	r1	0.3436666666666667	3314.8088275796003
SP015	r1	0.3586666666666667	3059.077975125063
SP015	r1	0.37466666666666665	3013.850445938228
SP015	r1	0.39466666666666667	2891.526943610277
SP015	r1	0.4166666666666667	2870.8543209876543
SP015	r1	0.4376666666666667	2717.1118821283835
SP015	r1	0.4536666666666667	2705.0462169247376
SP015	r1	0.47766666666666674	2569.1332178887424
SP015	r1	0.5006666666666666	2487.0625174664237
SP015	r1	0.5336666666666666	2481.3041231946086
SP015	r1	0.5546666666666666	2317.0480175688513
SP015	r1	0.5876666666666666	2283.9296093219336
SP015	r1	0.6216666666666666	2178.3205904742995
SP015	r1	0.6566666666666666	1961.709594535314
SP015	r1	0.6846666666666665	1998.329065839615
SP015	r1	0.7086666666666667	1850.2200852467395
SP015	r1	0.7406666666666667	1866.1421697725327
SP015	r1	0.7576666666666666	1811.0725478374695
SP015	r1	0.7956666666666666	1840.2043993441844
SP015	r1	1.0356666666666667	1482.3198909670318
SP015	r1	0.9256666666666666	1543.9567523350984
SP015	r1	0.9416666666666667	1547.4576641538295
SP015	r1	0.9586666666666666	1416.7482271330211
SP015	r1	0.9706666666666666	1489.8928232261567
SP015	r2	0.02871810699588477	3258.0783836067917
SP015	r2	0.02871810699588477	3780.3969334384174
SP015	r2	0.02771810699588477	3231.3117066290547
SP015	r2	0.02671810699588477	2229.4185598767804
SP015	r2	0.02771810699588477	4169.326701803875
SP015	r2	0.02771810699588477	3519.931705144384
SP015	r2	0.02871810699588477	3118.793436985025
SP015	r2	0.02871810699588477	3397.363330228559
SP015	r2	0.02971810699588477	3013.847538600013
SP015	r2	0.02971810699588477	2677.3523506196766
SP015	r2	0.02971810699588477	2778.3009070137778
SP015	r2	0.030718106995884772	3924.9112465670837
SP015	r2	0.03171810699588477	4116.445021083359
SP015	r2	0.032718106995884774	3929.501289227092
SP015	r2	0.03171810699588477	3265.196237431073
SP015	r2	0.033718106995884775	2656.312930981875
SP015	r2	0.033718106995884775	2033.5021663513753
SP015	r2	0.034718106995884776	3184.6737391098195
SP015	r2	0.03571810699588478	3095.512414309579
SP015	r2	0.034718106995884776	4192.793219937177
SP015	r2	0.03571810699588478	3123.5094187453183
SP015	r2	0.03571810699588478	4439.36862722507
SP015	r2	0.03671810699588478	3692.0706080134482
SP015	r2	0.04171810699588478	4208.384710234277
SP015	r2	0.03771810699588478	4522.120997217827
SP015	r2	0.03671810699588478	4100.588400112075
SP015	r2	0.03771810699588478	4787.245649446292
SP015	r2	0.03971810699588478	4193.700461068226
SP015	r2	0.04071810699588478	4802.920814593965
SP015	r2	0.042718106995884755	4086.4601897789134
SP015	r2	0.043718106995884756	4770.69703958206
SP015	r2	0.04771810699588476	4559.398042344013
SP015	r2	0.05171810699588476	5076.864929381341
SP015	r2	0.05671810699588477	4329.584618175222
SP015	r2	0.06071810699588477	4143.176657968755
SP015	r2	0.06571810699588475	4832.242712671031
SP015	r2	0.07171810699588478	4567.407832448715
SP015	r2	0.07671810699588476	4191.524741853293
SP015	r2	0.08271810699588479	5205.218775652345
SP015	r2	0.08371810699588476	4784.697815026913
SP015	r2	0.08471810699588476	4940.689286668448
SP015	r2	0.08871810699588477	5461.8595913444815
SP015	r2	0.09371810699588477	5181.131578369596
SP015	r2	0.10071810699588475	4552.963288320498
SP015	r2	0.10771810699588479	5241.141525472292
SP015	r2	0.11071810699588476	4792.042223419874
SP015	r2	0.11171810699588476	5662.160419928171
SP015	r2	0.11671810699588477	5342.494490965183
SP015	r2	0.12671810699588476	4849.866038808152
SP015	r2	0.13671810699588477	5014.4480397321095
SP015	r2	0.14371810699588478	4846.750755222128
SP015	r2	0.15271810699588478	5026.030368763557
SP015	r2	0.1627181069958848	4428.307684525992
SP015	r2	0.1727181069958848	5011.436604281578
SP015	r2	0.18371810699588476	4667.835183173363
SP015	r2	0.19871810699588477	4541.940627685681
SP015	r2	0.20971810699588478	4341.856107061212
SP015	r2	0.2217181069958848	4454.150619460814
SP015	r2	0.23471810699588475	4420.476361628081
SP015	r2	0.2477181069958848	4224.825776013156
SP015	r2	0.25971810699588477	4068.1254604945216
SP015	r2	0.2717181069958848	4079.837946310249
SP015	r2	0.2827181069958848	3967.081753407908
SP015	r2	0.29471810699588474	3873.416042392466
SP015	r2	0.30471810699588475	4002.2755970910175
SP015	r2	0.32071810699588477	3758.957842803893
SP015	r2	0.3357181069958848	3760.7916204438616
SP015	r2	0.3507181069958848	3668.3758778285583
SP015	r2	0.3687181069958848	3573.368973810945
SP015	r2	0.38671810699588477	3401.8728883449944
SP015	r2	0.4087181069958848	3353.327929841872
SP015	r2	0.4317181069958848	3200.1572814145793
SP015	r2	0.4487181069958848	3161.3741935188027
SP015	r2	0.46271810699588484	3229.9705177404935
SP015	r2	0.48471810699588475	3099.8756224185286
SP015	r2	0.5097181069958847	3030.235383876346
SP015	r2	0.5297181069958847	2923.3772135967965
SP015	r2	0.5537181069958848	2791.2503205044836
SP015	r2	0.5847181069958847	2706.544956769292
SP015	r2	0.6077181069958847	2437.916242030669
SP015	r2	0.6337181069958847	2467.289203765094
SP015	r3	0.026885185185185193	13597.373375579737
SP015	r3	0.0251851851851852	12609.313725490189
SP015	r3	0.0241851851851852	13130.678917815205
SP015	r3	0.023185185185185198	16026.091586794453
SP015	r3	0.023385185185185203	14135.78291627071
SP015	r3	0.023585185185185195	13125.523450586259
SP015	r3	0.02388518518518519	12332.66139453145
SP015	r3	0.023585185185185195	14270.309882747062
SP015	r3	0.024085185185185196	10569.480752473213
SP015	r3	0.022885185185185203	15187.462912013798
SP015	r3	0.022085185185185194	14152.831348873604
SP015	r3	0.020585185185185192	16252.848746551512
SP015	r3	0.0212851851851852	17362.681979003526
SP015	r3	0.021185185185185196	16075.757575757567
SP015	r3	0.021685185185185196	15290.065471107308
SP015	r3	0.022085185185185194	16054.558667337464
SP015	r3	0.022885185185185203	13570.696444947931
SP015	r3	0.0237851851851852	16126.336551437755
SP015	r3	0.0261851851851852	13502.593116454495
SP015	r3	0.028985185185185197	14578.754578754573
SP015	r3	0.031285185185185194	13347.144942977779
SP015	r3	0.0339851851851852	12139.639639639634
SP015	r3	0.037985185185185205	11019.24076963078
SP015	r3	0.040585185185185196	10362.596580884587
SP015	r3	0.0430851851851852	9575.632539614313
SP015	r3	0.044785185185185206	9904.344470173113
SP015	r3	0.0498851851851852	9613.4333160096
SP015	r3	0.055385185185185204	9633.765770585347
SP015	r3	0.06208518518518519	8594.125951997454
SP015	r3	0.07068518518518518	8086.1060169417515
SP015	r3	0.07828518518518521	7020.075381243
SP015	r3	0.08558518518518521	7613.092147019789
SP015	r3	0.09588518518518518	6920.442401534758
SP015	r3	0.1063851851851852	7139.790187067724
SP015	r3	0.11348518518518519	6613.796329536677
SP015	r3	0.12228518518518519	6407.709159927714
SP015	r3	0.1306851851851852	6294.270464314392
SP015	r3	0.1349851851851852	6590.115056064679
SP015	r3	0.14528518518518518	6439.5271964038375
SP015	r3	0.1575851851851852	6000.360377299364
SP015	r3	0.17178518518518518	5673.177813232145
SP015	r3	0.1851851851851852	5624.466666666666
SP015	r3	0.20608518518518518	4995.836553265161
SP015	r3	0.21178518518518522	5111.631865505461
SP015	r3	0.21828518518518522	5073.949019008997
SP015	r3	0.23228518518518518	4888.679836939479
SP015	r3	0.24198518518518522	5081.1701563201495
SP015	r3	0.25238518518518516	4780.660561947249
SP015	r3	0.26748518518518516	4518.2610782644015
SP015	r3	0.2820851851851852	4560.919781696273
SP015	r3	0.29398518518518524	4325.278841631391
SP015	r3	0.3042851851851852	4326.756494678887
SP015	r3	0.3206851851851852	4220.861966083425
SP015	r3	0.33538518518518523	4283.337382482643
SP015	r3	0.35818518518518516	3848.757453555303
SP015	r3	0.37658518518518524	3812.0668515640873
SP015	r3	0.39748518518518516	3664.4583383804975
SP015	r3	0.42388518518518514	3483.4147378599496
SP015	r3	0.4434851851851852	3426.423141057226
SP015	r3	0.4777851851851852	3255.7893159279183
SP015	r3	0.5068851851851852	3096.495906979689
SP015	r3	0.5375851851851852	2999.6509310037573
SP015	r3	0.5621851851851851	2843.489909304522
SP015	r3	0.5952851851851851	2663.5433581995144
SP015	r3	0.6338851851851852	2668.5714397006896
SP015	r3	0.6596851851851852	2635.4508791136814
SP015	r3	0.6922851851851851	2475.2341056904047
SP015	r3	0.7279851851851852	2318.1349505145267
SP015	r3	0.7619851851851852	2065.0898886599007
SP015	r3	0.8035851851851852	2121.2037412583113
SP015	r3	0.8294851851851851	1982.63685790532
SP015	r3	0.8675851851851851	2001.6108284097766
SP015	r3	0.8871851851851852	1866.0905624669506
SP015	r3	0.9151851851851852	1745.6225549709968
SP015	r3	0.9681851851851851	1775.0404855718348
SP015	r3	0.9930851851851851	1610.7056324038197
SP015	r3	1.0400851851851853	1610.9910275630318
SP015	r3	1.0768851851851853	1528.0811026772458
SP015	r3	1.1452851851851853	1442.9313524800011
SP015	r3	1.1524851851851854	1364.5016191525986
SP015	r3	1.1336851851851852	1255.6994832758892
SP016	r1	0.025666666666666657	4020.3623536956893
SP016	r1	0.023666666666666655	5078.421144148847
SP016	r1	0.022666666666666654	3714.2338416848247
SP016	r1	0.022666666666666654	3934.8220769789427
SP016	r1	0.021666666666666654	2731.813865147201
SP016	r1	0.020666666666666667	3444.6435682994834
SP016	r1	0.020666666666666667	4025.288729589806
SP016	r1	0.020666666666666667	4073.6758263639995
SP016	r1	0.021666666666666654	3747.198480531817
SP016	r1	0.022666666666666654	4817.175018155413
SP016	r1	0.022666666666666654	6184.822076978944
SP016	r1	0.022666666666666654	3581.8809005083544
SP016	r1	0.023666666666666655	3768.561989219269
SP016	r1	0.02466666666666667	2967.1338004671343
SP016	r1	0.025666666666666657	3319.063652396988
SP016	r1	0.025666666666666657	5383.998717332053
SP016	r1	0.02766666666666666	3223.7096534285306
SP016	r1	0.02866666666666666	5343.812805053117
SP016	r1	0.02866666666666666	6390.324432960094
SP016	r1	0.03166666666666666	4869.135802469137
SP016	r1	0.03266666666666666	4597.6316452506935
SP016	r1	0.034666666666666665	6322.768281101616
SP016	r1	0.03666666666666667	4423.34455667789
SP016	r1	0.04066666666666667	5119.409026512852
SP016	r1	0.04166666666666667	6388.543209876543
SP016	r1	0.044666666666666674	5198.267919660954
SP016	r1	0.04866666666666665	6640.876035853207
SP016	r1	0.05266666666666665	5358.024691358027
SP016	r1	0.055666666666666656	5464.478450506396
SP016	r1	0.05966666666666666	5047.86537002552
SP016	r1	0.06366666666666666	6317.109430547476
SP016	r1	0.06966666666666667	5758.698092031425
SP016	r1	0.07566666666666665	5989.285908522327
SP016	r1	0.07566666666666665	5949.638331429816
SP016	r1	0.07866666666666665	6345.626700146476
SP016	r1	0.08366666666666665	6241.306379420591
SP016	r1	0.09166666666666666	6252.9741863075205
SP016	r1	0.09966666666666667	5761.096659647385
SP016	r1	0.10766666666666667	6206.092573481635
SP016	r1	0.11466666666666665	5748.743898937699
SP016	r1	0.12366666666666666	6122.824531629564
SP016	r1	0.13366666666666666	5776.977309811891
SP016	r1	0.14266666666666666	5952.2614514826355
SP016	r1	0.15266666666666667	6047.091487411721
SP016	r1	0.15966666666666668	5888.450733266322
SP016	r1	0.15466666666666667	6052.948063005534
SP016	r1	0.16166666666666668	5568.181239658903
SP016	r1	0.16166666666666668	5933.12969326715
SP016	r1	0.17066666666666663	5655.406057098767
SP016	r1	0.18066666666666664	5453.0773085508645
SP016	r1	0.19166666666666665	5400.987654320988
SP016	r1	0.20566666666666666	5329.931768613563
SP016	r1	0.21566666666666667	5166.256416127617
SP016	r1	0.22966666666666663	4907.935995986311
SP016	r1	0.24466666666666664	4713.307767349548
SP016	r1	0.25966666666666666	4768.379847541166
SP016	r1	0.27666666666666667	4507.913134017552
SP016	r1	0.2886666666666667	4479.870555698116
SP016	r1	0.3026666666666667	4470.889759068908
SP016	r1	0.3186666666666667	4268.376465726536
SP016	r1	0.3336666666666667	4235.332568665902
SP016	r1	0.3506666666666667	4012.8972445195514
SP016	r1	0.36966666666666664	3996.003517794922
SP016	r1	0.38766666666666666	3869.791832531873
SP016	r1	0.4036666666666667	3669.33765585018
SP016	r1	0.4206666666666667	3423.5878773649506
SP016	r1	0.4416666666666667	3543.8248311204284
SP016	r1	0.4666666666666666	3388.2627865961203
SP016	r1	0.48866666666666675	3338.0408603237156
SP016	r1	0.5146666666666666	3188.839314271094
SP016	r1	0.5476666666666665	3007.649361676549
SP016	r1	0.5676666666666665	2806.5577811124895
SP016	r1	0.5926666666666666	2986.821091807969
SP016	r1	0.6106666666666667	2841.4671949970348
SP016	r1	0.6406666666666667	2680.316285762002
SP016	r1	0.6596666666666666	2569.7664988552647
SP016	r1	0.9486666666666665	1895.491181038148
SP016	r1	0.8176666666666665	2091.548267930929
SP016	r1	0.7746666666666666	2291.55245319904
SP016	r1	0.7576666666666666	2218.9036081102367
SP016	r1	0.7626666666666666	2235.825131658465
SP016	r2	0.02771810699588477	4566.179199762452
SP016	r2	0.02771810699588477	5504.194194937272
SP016	r2	0.02671810699588477	5485.637273777435
SP016	r2	0.02671810699588477	4437.658837119753
SP016	r2	0.02771810699588477	3592.0867047732163
SP016	r2	0.02771810699588477	2690.149209412812
SP016	r2	0.02871810699588477	4894.676506412553
SP016	r2	0.02871810699588477	5521.458766210503
SP016	r2	0.02971810699588477	4864.5710724918645
SP016	r2	0.02971810699588477	5369.313854462369
SP016	r2	0.02871810699588477	3153.6146736404667
SP016	r2	0.02871810699588477	4650.92784982446
SP016	r2	0.02971810699588477	5402.9633732604025
SP016	r2	0.02871810699588477	3432.1845668840006
SP016	r2	0.02971810699588477	3484.9408017724845
SP016	r2	0.02971810699588477	2408.1562002354076
SP016	r2	0.03171810699588477	2918.3911774245857
SP016	r2	0.02971810699588477	4999.169147683999
SP016	r2	0.030718106995884772	4152.789872061088
SP016	r2	0.030718106995884772	3664.478531716792
SP016	r2	0.030718106995884772	4771.31756983053
SP016	r2	0.02971810699588477	3956.0340649449554
SP016	r2	0.030718106995884772	5096.858463393395
SP016	r2	0.030718106995884772	4836.4257485431035
SP016	r2	0.02971810699588477	5638.510004846638
SP016	r2	0.03171810699588477	5188.387933830683
SP016	r2	0.032718106995884774	4449.091252122507
SP016	r2	0.033718106995884775	3783.303838408494
SP016	r2	0.034718106995884776	5028.092218336987
SP016	r2	0.03671810699588478	5298.9072569347145
SP016	r2	0.03871810699588475	5360.9502046022235
SP016	r2	0.04071810699588478	5711.607458689169
SP016	r2	0.042718106995884755	5233.514763258034
SP016	r2	0.044718106995884785	5715.04164174297
SP016	r2	0.04671810699588476	4400.132129486898
SP016	r2	0.05071810699588476	5985.354375431053
SP016	r2	0.054718106995884766	5237.130071823412
SP016	r2	0.05771810699588477	5311.432747495633
SP016	r2	0.06071810699588477	5526.618997593954
SP016	r2	0.06371810699588477	5423.353892853683
SP016	r2	0.06771810699588478	5176.84057002218
SP016	r2	0.07271810699588478	5907.274836592059
SP016	r2	0.07771810699588479	5269.889597839611
SP016	r2	0.08171810699588476	4718.24247765328
SP016	r2	0.0877181069958848	6025.732448218431
SP016	r2	0.08471810699588476	5707.93966920069
SP016	r2	0.08471810699588476	5471.862628421539
SP016	r2	0.09071810699588474	5550.885708453357
SP016	r2	0.0877181069958848	5535.525791090989
SP016	r2	0.08871810699588477	5687.292715170351
SP016	r2	0.09571810699588475	5553.451277972443
SP016	r2	0.10171810699588478	5874.724385556791
SP016	r2	0.10771810699588479	6039.521690130083
SP016	r2	0.11671810699588477	6139.286029087704
SP016	r2	0.12371810699588477	5816.172435012557
SP016	r2	0.13271810699588477	6017.007488255997
SP016	r2	0.14071810699588477	6236.339177353083
SP016	r2	0.15071810699588478	5922.087673551857
SP016	r2	0.1587181069958848	6165.432931018836
SP016	r2	0.1737181069958848	5702.145048384994
SP016	r2	0.1797181069958848	5879.017208018959
SP016	r2	0.18871810699588476	5683.428372057525
SP016	r2	0.19971810699588477	5650.7938143267775
SP016	r2	0.21471810699588478	5619.301792952766
SP016	r2	0.2267181069958848	5282.179970050369
SP016	r2	0.24071810699588475	5120.370291223961
SP016	r2	0.2527181069958848	5221.493067146497
SP016	r2	0.2657181069958848	5093.991745328677
SP016	r2	0.2817181069958848	4861.476098309169
SP016	r2	0.2977181069958848	4643.875569316681
SP016	r2	0.3187181069958848	4410.059587984273
SP016	r2	0.3317181069958848	4589.938901466985
SP016	r2	0.34971810699588474	4342.256844136666
SP016	r2	0.36471810699588475	4262.37637726865
SP016	r2	0.3787181069958848	4302.8464008432165
SP016	r2	0.4007181069958848	4021.6945914998278
SP016	r2	0.4157181069958848	4061.804899054143
SP016	r2	0.4387181069958848	3928.6407744223015
SP016	r2	0.4597181069958847	3823.138172882828
SP016	r2	0.47371810699588485	3634.1567235815082
SP016	r2	0.49471810699588475	3532.4477089251477
SP016	r3	0.037485185185185205	9005.368375983922
SP016	r3	0.03418518518518521	9933.188876850842
SP016	r3	0.029785185185185192	10460.499046671637
SP016	r3	0.03038518518518521	9496.993336583773
SP016	r3	0.028485185185185197	10692.150999003159
SP016	r3	0.029185185185185203	14067.681895093054
SP016	r3	0.029985185185185198	12258.31686429512
SP016	r3	0.02988518518518521	11830.875366629478
SP016	r3	0.03358518518518519	7847.742978973679
SP016	r3	0.031785185185185194	9519.148605608636
SP016	r3	0.032885185185185184	9748.094755415399
SP016	r3	0.03358518518518519	9544.919864725774
SP016	r3	0.0349851851851852	10191.968381678307
SP016	r3	0.032885185185185184	8562.150392311447
SP016	r3	0.031785185185185194	8764.079857065173
SP016	r3	0.031785185185185194	10400.062145576008
SP016	r3	0.03258518518518519	10911.94968553459
SP016	r3	0.03468518518518521	8348.460580174402
SP016	r3	0.032885185185185184	9413.59762736044
SP016	r3	0.033385185185185184	10410.842393314104
SP016	r3	0.03418518518518521	9903.936439147701
SP016	r3	0.0377851851851852	9198.523165392404
SP016	r3	0.04088518518518519	8476.613219796478
SP016	r3	0.044985185185185184	10260.442395301608
SP016	r3	0.04768518518518519	9260.064724919093
SP016	r3	0.0538851851851852	8417.302449194673
SP016	r3	0.0596851851851852	8537.594373771846
SP016	r3	0.06568518518518521	7986.091532750678
SP016	r3	0.07248518518518518	7581.7961950505005
SP016	r3	0.08078518518518521	7582.676202701874
SP016	r3	0.0889851851851852	7614.38996642526
SP016	r3	0.0992851851851852	8143.892764327724
SP016	r3	0.1082851851851852	6765.171985269805
SP016	r3	0.11748518518518519	6839.738133518279
SP016	r3	0.1256851851851852	7324.394676096458
SP016	r3	0.1352851851851852	7041.184146886777
SP016	r3	0.1463851851851852	6869.328340586309
SP016	r3	0.15718518518518518	6492.774112472511
SP016	r3	0.1665851851851852	6492.581558391509
SP016	r3	0.1716851851851852	6363.786718441017
SP016	r3	0.18588518518518518	6361.818990881136
SP016	r3	0.19598518518518518	6345.213797969109
SP016	r3	0.2033851851851852	5868.509548263345
SP016	r3	0.2108851851851852	6001.217677397448
SP016	r3	0.2214851851851852	6070.690010757902
SP016	r3	0.23748518518518516	5653.270119513629
SP016	r3	0.24958518518518522	5703.735581013434
SP016	r3	0.26478518518518523	5538.708293701859
SP016	r3	0.27878518518518525	5192.413292237927
SP016	r3	0.29398518518518524	4978.372975878518
SP016	r3	0.31218518518518523	5136.591924704393
SP016	r3	0.33098518518518516	4820.662593529232
SP016	r3	0.3476851851851852	4735.801154016866
SP016	r3	0.3696851851851852	4551.353337006795
SP016	r3	0.39038518518518517	4046.1778806623406
SP016	r3	0.4153851851851852	4096.361550487128
SP016	r3	0.4426851851851852	3879.885658509377
SP016	r3	0.4855851851851851	3687.4434308610716
SP016	r3	0.5069851851851852	3667.893965294722
SP016	r3	0.5438851851851851	3608.4231648382583
SP016	r3	0.5883851851851851	3175.7562023701616
SP016	r3	0.6170851851851852	2998.8856411764586
SP016	r3	0.6554851851851852	2998.6458056702886
SP016	r3	0.6811851851851851	2867.8954617949835
SP016	r3	0.7251851851851852	2656.6564521620703
SP016	r3	0.7475851851851851	2598.4569246825995
SP016	r3	0.7753851851851852	2558.171008594693
SP016	r3	0.8019851851851851	2435.9151980886936
SP016	r3	0.8415851851851852	2327.236666842701
SP016	r3	0.8704851851851853	2260.3117602926136
SP016	r3	0.8909851851851852	2190.348317440259
SP016	r3	0.9244851851851851	2125.0398954105926
SP016	r3	0.9517851851851852	2126.0762751217335
SP016	r3	0.9946851851851851	1972.0489763496114
SP016	r3	1.0166851851851852	1951.0148570457125
SP016	r3	1.0453851851851852	1895.5385338501255
SP016	r3	1.0750851851851853	1647.8395625267706
SP016	r3	1.0777851851851852	1599.1757215872515
SP016	r3	1.1396851851851852	1336.832241955489
SP016	r3	1.0782851851851853	1309.0858713709808
SP016	r3	1.0492851851851852	1362.420742633727
SP019	r1	0.019666666666666666	4179.1169700774235
SP019	r1	0.01866666666666665	3224.4268077601446
SP019	r1	0.016666666666666663	6011.358024691361
SP019	r1	0.01766666666666665	4482.413230840909
SP019	r1	0.01766666666666665	5161.6585138597775
SP019	r1	0.01766666666666665	3689.960400652229
SP019	r1	0.019666666666666666	4585.896631094372
SP019	r1	0.020666666666666667	2234.9661489446444
SP019	r1	0.020666666666666667	3783.353245718838
SP019	r1	0.020666666666666667	4702.708084428516
SP019	r1	0.022666666666666654	4375.998547567178
SP019	r1	0.02466666666666667	3818.4851518184855
SP019	r1	0.026666666666666658	4807.098765432101
SP019	r1	0.02866666666666666	2518.231409704279
SP019	r1	0.03166666666666666	2563.8726445744
SP019	r1	0.03266666666666666	4015.9989921894694
SP019	r1	0.035666666666666666	4519.326179762317
SP019	r1	0.03966666666666667	4542.587405332503
SP019	r1	0.044666666666666674	3519.163442049014
SP019	r1	0.04766666666666665	5143.831477164813
SP019	r1	0.053666666666666654	4382.409324438311
SP019	r1	0.05866666666666666	4673.681257014591
SP019	r1	0.06366666666666666	4557.947126882555
SP019	r1	0.07066666666666664	4757.395760540417
SP019	r1	0.07766666666666668	5384.411593281407
SP019	r1	0.08466666666666665	5399.873626907749
SP019	r1	0.09466666666666666	5220.309511389324
SP019	r1	0.10266666666666667	5320.025653358987
SP019	r1	0.11366666666666665	5737.735780746535
SP019	r1	0.12666666666666665	5235.705003248864
SP019	r1	0.13966666666666666	5292.52482394885
SP019	r1	0.14766666666666667	5222.500905721373
SP019	r1	0.14966666666666667	5139.349445956722
SP019	r1	0.15366666666666667	5448.0865536541605
SP019	r1	0.16366666666666668	5591.787986221116
SP019	r1	0.1736666666666667	5937.750290277481
SP019	r1	0.1846666666666667	5616.54855818514
SP019	r1	0.19966666666666666	5319.812856818979
SP019	r1	0.20966666666666667	5419.026870007263
SP019	r1	0.22666666666666668	5321.423384168482
SP019	r1	0.2386666666666667	5284.312711221463
SP019	r1	0.25566666666666665	5097.220210214561
SP019	r1	0.2776666666666667	5111.125931854223
SP019	r1	0.29966666666666664	4699.185652096295
SP019	r1	0.3126666666666667	4964.358103661586
SP019	r1	0.33666666666666667	4568.879110133235
SP019	r1	0.3566666666666667	4433.241029191185
SP019	r1	0.37466666666666665	4383.067527788762
SP019	r1	0.39566666666666667	4185.8196303576815
SP019	r1	0.4136666666666667	4013.350444185792
SP019	r1	0.4416666666666667	3851.749359422315
SP019	r1	0.4626666666666667	3815.2506493044434
SP019	r1	0.48766666666666664	3720.1421061070187
SP019	r1	0.5186666666666666	3401.393252721445
SP019	r1	0.5446666666666666	3475.867748613567
SP019	r1	0.5766666666666667	3277.784914008421
SP019	r1	0.5996666666666666	3110.3768211420615
SP019	r1	0.6366666666666666	3268.883717923858
SP019	r1	0.6646666666666666	3090.5556174696935
SP019	r1	0.6826666666666665	3092.562451774692
SP019	r1	0.7266666666666666	2996.1320647864995
SP019	r1	0.7546666666666666	2866.416917506435
SP019	r1	0.7966666666666666	2737.8945193450077
SP019	r1	0.8206666666666667	2712.65958620413
SP019	r1	0.8576666666666666	2579.3112713698283
SP019	r1	0.9006666666666667	2420.6394897241184
SP019	r1	0.9336666666666666	2252.6126030826736
SP019	r1	0.9556666666666667	2044.8440534477043
SP019	r1	0.9506666666666668	1766.3281561131023
SP019	r1	0.9376666666666666	1717.2299684445675
SP019	r1	0.9536666666666667	1707.2939186419324
SP019	r1	0.9616666666666667	1673.3337612598157
SP019	r1	0.9846666666666666	1714.4779625032393
SP019	r1	0.9786666666666666	1644.2669963332999
SP019	r1	0.9836666666666667	1704.0216540950755
SP019	r1	0.9896666666666667	1727.0353321773553
SP019	r1	1.2226666666666666	1464.985796410733
SP019	r1	1.1156666666666666	1566.9458922123001
SP019	r1	1.0726666666666667	1647.4729338827124
SP019	r1	1.0416666666666665	1696.501728395062
SP019	r1	1.0426666666666666	1691.038331596729
SP019	r2	0.022718106995884765	6627.569966488544
SP019	r2	0.02471810699588478	4270.789977524347
SP019	r2	0.02471810699588478	4837.176392241736
SP019	r2	0.025718106995884768	4260.260820865669
SP019	r2	0.023718106995884766	6137.329747549234
SP019	r2	0.02771810699588477	4061.0942023606262
SP019	r2	0.02671810699588477	4025.9530227185214
SP019	r2	0.02771810699588477	3916.784203102962
SP019	r2	0.02871810699588477	6217.883499319338
SP019	r2	0.03171810699588477	3580.4735647096977
SP019	r2	0.030718106995884772	5389.845267599972
SP019	r2	0.03571810699588478	3571.4614897171487
SP019	r2	0.03671810699588478	3065.676660128887
SP019	r2	0.03671810699588478	4100.588400112075
SP019	r2	0.04171810699588478	3345.45006165228
SP019	r2	0.04071810699588478	3550.4067916519266
SP019	r2	0.03871810699588475	4327.841845140035
SP019	r2	0.04171810699588478	4639.8520345252755
SP019	r2	0.045718106995884786	4343.26477339214
SP019	r2	0.04971810699588479	4094.4005297355443
SP019	r2	0.05571810699588477	4604.712138557554
SP019	r2	0.06071810699588477	4917.245586092378
SP019	r2	0.06571810699588475	5090.923322583677
SP019	r2	0.07371810699588476	4931.839115750692
SP019	r2	0.08171810699588476	5856.301145662848
SP019	r2	0.09171810699588477	5741.132922041503
SP019	r2	0.10271810699588478	4620.079725967027
SP019	r2	0.11171810699588476	5277.263099732941
SP019	r2	0.11171810699588476	5483.138410535041
SP019	r2	0.11271810699588479	5549.825669483944
SP019	r2	0.11671810699588477	6499.1273688849715
SP019	r2	0.12771810699588476	5751.462035411062
SP019	r2	0.13971810699588477	5873.010029011973
SP019	r2	0.15371810699588478	5852.048670138005
SP019	r2	0.1667181069958848	5863.585313174945
SP019	r2	0.1797181069958848	5956.9169824714045
SP019	r2	0.18671810699588476	5926.398148658329
SP019	r2	0.20471810699588477	5561.62745117747
SP019	r2	0.2217181069958848	5626.81082084358
SP019	r2	0.2417181069958848	5579.084911683336
SP019	r2	0.26171810699588477	5045.756515586305
SP019	r2	0.27971810699588473	4971.311505557477
SP019	r2	0.2977181069958848	4858.8440193239385
SP019	r2	0.31671810699588476	4832.580802338802
SP019	r2	0.3347181069958848	4805.732973511277
SP019	r2	0.35471810699588474	4684.186712917578
SP019	r2	0.37571810699588476	4555.452110909699
SP019	r2	0.4067181069958848	4606.546429565174
SP019	r2	0.4297181069958848	4366.969445947434
SP019	r2	0.45771810699588483	3999.3301895698373
SP019	r2	0.48571810699588475	3997.3099945352647
SP019	r2	0.5147181069958847	3892.5497595471575
SP019	r2	0.5427181069958846	3662.243470414505
SP019	r2	0.5717181069958848	3600.6658149034565
SP019	r2	0.5927181069958847	3515.2728068013375
SP019	r2	0.6237181069958847	3470.423287928822
SP019	r2	0.6517181069958847	3256.877200183118
SP019	r2	0.6917181069958848	3116.2489774670926
SP019	r2	0.7217181069958847	2914.664081766475
SP019	r2	0.7507181069958848	2852.6897428799307
SP019	r2	0.7877181069958846	2669.1856197643347
SP019	r2	0.8117181069958848	2570.554759882888
SP019	r2	0.8417181069958847	2342.311312106582
SP019	r2	0.8717181069958847	2177.95848036728
SP019	r2	0.8657181069958848	1874.2427015323037
SP019	r2	0.8867181069958847	1849.0271380338559
SP019	r2	0.8737181069958847	1868.526966019589
SP019	r2	0.8797181069958847	1937.6273263741894
SP019	r2	0.8957181069958848	1875.1053824896223
SP019	r2	0.8897181069958847	1952.9397344606768
SP019	r2	0.9177181069958847	1848.678620034035
SP019	r2	0.9097181069958847	1882.523641611045
SP019	r2	0.9277181069958848	1828.7514610609244
SP019	r2	0.9277181069958848	1914.9845521224474
SP019	r2	0.9307181069958849	1875.5043342345946
SP019	r2	0.9287181069958849	1946.3019295147742
SP019	r2	0.9457181069958848	1767.5096112214683
SP019	r2	0.9487181069958847	1836.758285492445
SP019	r2	0.9597181069958848	1783.4047634872209
SP019	r2	0.9657181069958848	1779.5729739058547
SP019	r2	0.9747181069958847	1897.539227338072
SP019	r3	0.02538518518518519	12155.432350938621
SP019	r3	0.025285185185185202	14180.948195888863
SP019	r3	0.02538518518518519	12234.218461239176
SP019	r3	0.023585185185185195	12743.927973199325
SP019	r3	0.024085185185185196	13807.986057716946
SP019	r3	0.0256851851851852	13220.379716414316
SP019	r3	0.026085185185185197	12480.950352595952
SP019	r3	0.02988518518518521	10626.265129921088
SP019	r3	0.03138518518518521	9736.055385099513
SP019	r3	0.032885185185185184	8562.150392311447
SP019	r3	0.0349851851851852	7333.615639776975
SP019	r3	0.03668518518518521	9310.785798418301
SP019	r3	0.0359851851851852	9575.271030602438
SP019	r3	0.033785185185185196	9310.823649784401
SP019	r3	0.0349851851851852	11935.563554238119
SP019	r3	0.03658518518518519	9609.570088411958
SP019	r3	0.0387851851851852	9451.23503947033
SP019	r3	0.04218518518518519	11747.43927421715
SP019	r3	0.047485185185185214	9699.191430725627
SP019	r3	0.057885185185185206	8526.670505683875
SP019	r3	0.0652851851851852	7636.769350050111
SP019	r3	0.0730851851851852	7724.792648524467
SP019	r3	0.08248518518518519	8153.802403723826
SP019	r3	0.09208518518518519	7542.667149311561
SP019	r3	0.1035851851851852	7525.862890922958
SP019	r3	0.11758518518518521	7046.533114946872
SP019	r3	0.13168518518518518	7005.859466554165
SP019	r3	0.1483851851851852	6446.518903088391
SP019	r3	0.1620851851851852	6734.532215189391
SP019	r3	0.1785851851851852	6593.872274530949
SP019	r3	0.1892851851851852	6268.678132806334
SP019	r3	0.1997851851851852	6349.659510832622
SP019	r3	0.21268518518518517	6274.851255260485
SP019	r3	0.22278518518518517	5999.357184022699
SP019	r3	0.24908518518518522	5827.596290623962
SP019	r3	0.26778518518518524	5584.95385097692
SP019	r3	0.2890851851851852	5640.440896997338
SP019	r3	0.3113851851851852	5470.934335624965
SP019	r3	0.33498518518518516	5210.8808939404
SP019	r3	0.3580851851851852	4986.433326782716
SP019	r3	0.38148518518518515	4803.772131662153
SP019	r3	0.4040851851851852	4564.799623597273
SP019	r3	0.4336851851851852	4366.2268528402865
SP019	r3	0.4623851851851851	4222.816741960634
SP019	r3	0.4846851851851852	4030.5913218456676
SP019	r3	0.5268851851851851	3916.5418942445363
SP019	r3	0.5870851851851852	3555.817714214818
SP019	r3	0.6351851851851852	3510.1068999028184
SP019	r3	0.6789851851851851	3205.619133856264
SP019	r3	0.7495851851851851	3093.1346390760987
SP019	r3	0.7958851851851851	2963.452449093874
SP019	r3	0.8484851851851851	2824.525334183069
SP019	r3	0.8790851851851852	2715.96876101559
SP019	r3	0.9246851851851853	2517.1463093879133
SP019	r3	0.9634851851851852	2464.56088557103
SP019	r3	0.9995851851851852	2167.4669986562326
SP019	r3	1.0293851851851852	1928.8871938421833
SP019	r3	1.0644851851851853	1674.5821605064987
SP019	r3	1.0726851851851853	1776.4465544525965
SP019	r3	1.0797851851851852	1749.94797776421
SP019	r3	1.0972851851851853	1742.0884990003385
SP019	r3	1.1177851851851852	1756.659443387828
SP019	r3	1.1167851851851853	1793.1540709885958
SP019	r3	1.1160851851851852	1851.6220165503541
SP019	r3	1.1264851851851851	1792.8046704871374
SP019	r3	1.1407851851851853	1745.7869606811853
SP019	r3	1.1284851851851854	1750.63698413584
SP019	r3	1.1563851851851852	1769.7977520412694
SP019	r3	1.1700851851851852	1713.1811654527633
SP019	r3	1.1665851851851852	1743.1799469592586
SP019	r3	1.1812851851851853	1695.2450825163216
SP019	r3	1.1763851851851852	1711.6569696664399
SP019	r3	1.1963851851851852	1722.3281655026667
SP019	r3	1.1985851851851852	1674.1137184375818
SP019	r3	1.2109851851851854	1647.887955730361
SP019	r3	1.2188851851851852	1650.3341952826759
SP019	r3	1.2197851851851853	1575.3330377945517
SP019	r3	1.2252851851851854	1630.2881364983307
SP019	r3	1.2452851851851854	1546.2866852850402
SP019	r3	1.2531851851851852	1605.1641249950742
SP019	r3	1.2415851851851853	1612.1067850338673
SP021	r1	0.01866666666666665	4992.2839506172895
SP021	r1	0.016666666666666663	6311.358024691361
SP021	r1	0.016666666666666663	6071.358024691361
SP021	r1	0.01766666666666665	2218.2622874446806
SP021	r1	0.016666666666666663	5651.358024691361
SP021	r1	0.016666666666666663	6011.358024691361
SP021	r1	0.01766666666666665	5161.6585138597775
SP021	r1	0.01766666666666665	5218.262287444683
SP021	r1	0.01866666666666665	4563.71252204586
SP021	r1	0.01866666666666665	3920.8553791887166
SP021	r1	0.020666666666666667	2331.7403424930317
SP021	r1	0.021666666666666654	3747.198480531817
SP021	r1	0.021666666666666654	3193.352326685663
SP021	r1	0.023666666666666655	4655.885932881241
SP021	r1	0.025666666666666657	4137.245470578806
SP021	r1	0.02866666666666666	4960.091874820559
SP021	r1	0.02766666666666666	4922.504834151423
SP021	r1	0.02966666666666666	3579.414620613124
SP021	r1	0.03266666666666666	4505.794910556816
SP021	r1	0.035666666666666666	4659.513095650168
SP021	r1	0.03866666666666664	5229.033631332486
SP021	r1	0.04166666666666667	4924.543209876543
SP021	r1	0.045666666666666675	5500.4956294494
SP021	r1	0.04966666666666668	3990.388598889717
SP021	r1	0.053666666666666654	4792.347212637069
SP021	r1	0.05866666666666666	4417.999438832773
SP021	r1	0.06466666666666666	5477.154130075093
SP021	r1	0.06866666666666664	5187.222821527031
SP021	r1	0.07666666666666665	5024.208266237253
SP021	r1	0.08466666666666665	5069.164965490426
SP021	r1	0.09066666666666663	5538.852578068267
SP021	r1	0.10066666666666664	5554.860600114465
SP021	r1	0.11066666666666665	4727.614160345085
SP021	r1	0.11966666666666666	4856.735100931945
SP021	r1	0.12966666666666665	5315.0845790091735
SP021	r1	0.14266666666666666	5314.410984192917
SP021	r1	0.14866666666666667	5200.824890660467
SP021	r1	0.15266666666666667	5025.257426276349
SP021	r1	0.16266666666666668	5109.770289415098
SP021	r1	0.1776666666666667	5027.331897250596
SP021	r1	0.17566666666666664	5249.6544615456705
SP021	r1	0.17866666666666664	5256.656532154046
SP021	r1	0.17866666666666664	5127.925188870464
SP021	r1	0.19066666666666665	4925.818009151343
SP021	r1	0.19966666666666666	5224.654259156207
SP021	r1	0.21266666666666667	4957.002979991486
SP021	r1	0.22466666666666663	4767.904897974137
SP021	r1	0.2416666666666667	4560.78331204768
SP021	r1	0.25566666666666665	4557.4548907882245
SP021	r1	0.27166666666666667	4314.807240778611
SP021	r1	0.2816666666666667	4229.07443933085
SP021	r1	0.2966666666666667	4166.930226106256
SP021	r1	0.31166666666666665	4242.318610946062
SP021	r1	0.32566666666666666	3977.03981702617
SP021	r1	0.3426666666666667	3940.241149060864
[truncated: 64,157 more rows]
