# Supplementary material for: Combining mechanistic and machine learning models for predictive engineering and optimization of tryptophan metabolism
Source: Nat Commun. 2020 Sep 25;11:4880. doi: 10.1038/s41467-020-17910-1 (PMC7519671; doi:10.1038/s41467-020-17910-1)
Supplement: Supplementary file 9 — Source Data [file 41467_2020_17910_MOESM9_ESM.zip › Figure_3F_sdata.csv]

Line Name	origin	mean	sem
SP245	lib	43.72685522931965	4.925118781081244
SP451	lib	55.25320166375536	1.9336111308768835
SP367	lib	60.749835985615164	3.9952287545037493
SP364	lib	63.328597201256656	7.110655886738056
SP554	ctr	64.43158696654605	6.487192009268042
SP107	lib	66.08659048380825	3.60698743709149
SP214	lib	66.13741629762781	1.2689754529334478
SP478	lib	67.90450329772632	2.6535068406821796
SP453	lib	73.86810558371901	3.7443236969379177
SP098	lib	74.82266163289205	4.82457829770439
SP522	ctr	75.57859181062071	4.005659991092727
SP072	lib	78.02060651111681	8.797572018940507
SP428	lib	78.5162141853334	1.3833299081112609
SP247	lib	79.96565122142437	1.9438550797489833
SP427	lib	80.22014243290178	5.683066580184899
SP284	lib	81.41483695975937	6.680508928629664
SP556	ctr	83.00951035690593	4.8840645470202
SP218	lib	84.34090522820308
SP116	lib	85.43649008149872	6.7747862846869955
SP429	lib	89.67018726624259	2.903682412630774
SP069	lib	91.18808602641197	9.719043277227394
SP203	lib	91.87339103246954	1.9974586334907536
SP385	lib	94.76247369683227	2.5341562735637337
SP215	lib	96.14954755034704	1.9641416116507902
SP153	lib	99.55237814725842	3.8885074636413868
SP471	lib	100.06598074996388	3.4039616401635504
SP282	lib	102.5742792502446	10.334213772344158
SP183	lib	104.72051759370699	2.294218855608817
SP394	lib	105.30814098541349	3.793584394908282
SP003	lib	105.35872042805046	3.1293465167839294
SP029	lib	105.73636555294212	1.0153353649442316
SP436	lib	105.75783223493382	11.373006601151275
SP065	lib	106.00690962241076	8.181013801695004
SP423	lib	107.2265995442686	1.7970597058567124
SP166	lib	107.76436887622451	1.8991241834629953
SP220	lib	111.78507683560694	16.246946290745942
SP167	lib	111.85735634362788	6.412744462717329
SP462	lib	112.18044933659598	6.4258814320588264
SP008	lib	112.87957648781348	2.1105126338308353
SP105	lib	113.19961677732881	6.165079266955632
SP119	lib	113.39844606115759	8.91695774944391
SP015	lib	113.89761245144568	5.956552530021934
SP082	lib	114.19569678580035	3.320865987202016
SP221	lib	115.19876771036108	7.689042030955674
SP379	lib	115.70659836651805	5.651389497906691
SP229	lib	119.29478412459378	0.8080562319719667
SP291	lib	119.47150171635008	11.15461882814404
SP318	lib	120.07863443671586	5.620987747324849
SP354	lib	120.29624500761945	29.477646381118934
SP108	lib	121.13595824737365	3.5481866548501793
SP055	lib	121.57659243699452	6.925883330017895
SP058	lib	122.27676072389734	1.1294098696333348
SP126	lib	122.29447128514467	4.414499422969862
SP270	lib	122.75875323718105	9.202284843513302
SP417	lib	123.18097539272252	10.670980842815496
SP463	lib	123.25828301726693	3.3092768943949817
SP237	lib	123.56769849362938	7.232883216309942
SP224	lib	123.93289389998768	27.339752740243128
SP219	lib	124.04557818014848	2.7361396426371494
SP567	ctr	124.12324626647602	8.323032252731956
SP426	lib	124.27478493983203	5.111113174400594
SP230	lib	124.6259804356655	5.071555862328636
SP393	lib	124.8160285608958	2.452634884348996
SP335	lib	124.98160995872026	4.096567521529449
SP341	lib	125.17016546365839	5.267682006641005
SP048	lib	125.53307152918372	3.326726987162253
SP207	lib	125.66040783957807	7.43675415056626
SP347	lib	125.75519972910634	7.6823964202133475
SP558	ctr	125.8228427510022	6.442138408376659
SP320	lib	125.98748810371642	6.452139957401443
SP321	lib	126.33023646596939	0.7196269267166916
SP376	lib	126.39527673053196	1.4624213044830408
SP165	lib	126.83286209295473	1.2722798604076089
SP120	lib	127.34199006404971	4.464263872049161
SP081	lib	127.59471315575125	8.85012239705036
SP087	lib	127.62515569391849	6.813141578890858
SP226	lib	128.54145898053497	1.937591626845993
SP390	lib	129.04204306796194	2.7583022548213116
SP110	lib	129.31456653404948	3.9082497512096586
SP401	lib	129.54180836091226	8.996464676795625
SP066	lib	129.91198549544842	15.296325197069887
SP349	lib	130.03945655124792	6.09991129387948
SP047	lib	130.27573124206745	7.160148124141076
SP057	lib	131.13500501595084	6.355578096244095
SP334	lib	131.7087531808875	9.32214574808807
SP472	lib	132.18969911016947	0.754878362129478
SP111	lib	132.2085427386764	10.50921623482548
SP131	lib	132.50534062214123	3.4885052569641584
SP413	lib	132.6671258756496	6.947758086440315
SP553	ctr	132.82213156110103	10.006312946187661
SP033	lib	133.0146646812946	13.724234539844819
SP289	lib	133.65929978075687	8.703986732491328
SP194	lib	133.98156603812075	4.681565545210059
SP406	lib	134.0448581239572	11.150275049101426
SP403	lib	134.86624048253225	6.935025363548929
SP030	lib	135.4443669611091	5.8994220099795625
SP458	lib	135.52063175016306	6.312800630038251
SP480	lib	139.40244393182923	2.1745828663375377
SP276	lib	141.41935320226375	7.136277165630402
SP454	lib	141.80473169141533	11.048231578272809
SP016	lib	141.85113269047892	13.78134565323477
SP171	lib	142.39994470101976	9.82347968287055
SP521	ctr	142.47252718360383	4.010261810704352
SP419	lib	142.77691879654574	6.959466940562609
SP361	lib	143.6038122108959	8.153907645608012
SP022	lib	143.62618457851738	7.116360635332023
SP262	lib	143.88775028082895	3.8938393356140373
SP380	lib	144.0953230060959	24.589001997069097
SP064	lib	144.66434271171227	5.449137912037775
SP507	ctr	144.79779544951052	3.949507270065111
SP026	lib	145.23374029370703	5.013569120998596
SP091	lib	145.37832780015924	9.427098741107551
SP062	lib	146.065366598229	17.73666314225125
SP287	lib	146.28744433436998	3.957960880514145
SP054	lib	147.31580255598521	5.82100972635405
SP233	lib	147.38854410750116	9.82633815194191
SP135	lib	147.41728583216585	5.055016958194523
SP345	lib	147.59555125206325	9.492414906976903
SP231	lib	147.81658338325144	3.3874513831125834
SP297	lib	148.56664883885398	2.501284298913624
SP459	lib	148.5705466817358	4.212204087422903
SP440	lib	149.27496923512092	6.054166058981633
SP279	lib	149.6262819853258	7.7197231358019005
SP021	lib	149.66952636307522	6.973199439759595
SP452	lib	150.03503275011963	10.308887775277604
SP255	lib	150.23254416770942	0.743249707901444
SP409	lib	150.40430352533704	11.866419465109539
SP238	lib	150.5100427082199	0.5420671838175264
SP259	lib	151.2504883662855	4.709074280593939
SP076	lib	152.2323448685653	5.119683731599255
SP441	lib	153.0080593104328	3.660175426289633
SP100	lib	154.72665154334723	3.1919289651220133
SP357	lib	154.73192047433358	7.746579498570224
SP378	lib	154.91480317440542	10.78874493533265
SP382	lib	155.2387722060347	12.998303867754652
SP094	lib	155.64403335729935	5.259152080598162
SP123	lib	155.67958977390398	6.598508631336978
SP071	lib	156.17685881369442	3.4703614072876183
SP198	lib	156.91330701196566	7.533051880066302
SP448	lib	158.49929978358864	2.7423980036397926
SP461	lib	158.5086404113675	2.04468627805311
SP182	lib	158.59521392343217	4.775852201072769
SP422	lib	159.67776673740255	1.7298656967480743
SP004	lib	159.71574801809697	5.076401840025032
SP434	lib	160.21414777170932	4.327108391152252
SP011	lib	160.99805602044287	4.648731473691447
SP350	lib	161.7154060922491	65.65786916644737
SP158	lib	162.77867121173463	5.852556501998887
SP251	lib	162.7791268055531	9.974401550703082
SP412	lib	163.17045973176587	7.152323268678074
SP097	lib	163.27749142606407	8.437815651345982
SP024	lib	164.3265629133366	2.2965122363917483
SP079	lib	164.80437285139502	11.326560943364953
SP316	lib	164.89382102046034	16.48042942376815
SP152	lib	165.70105063532012	7.558735183635758
SP360	lib	166.01631353267925	3.9485278646191704
SP234	lib	166.17573299602	0.7430809357941268
SP063	lib	166.70103724739343	4.013623478890138
SP196	lib	167.17575164304435	4.21674653433439
SP420	lib	167.33047470844284	5.432894671722434
SP130	lib	168.0378121482293	6.595855942565298
SP254	lib	168.13580786179696	1.7339472097916446
SP358	lib	168.96222911022804	6.711500982893781
SP145	lib	169.43501199968395	5.374341613715004
SP050	lib	169.57707005350306	1.7007109503814006
SP425	lib	170.77771044405253	1.3087748203876473
SP363	lib	171.28690393653918	3.415879249395266
SP074	lib	172.66810810878567	7.609350156865013
SP435	lib	173.11722306429627	4.753029228376956
SP042	lib	174.22724454481113	6.537286704570963
SP430	lib	174.85957438934074	7.739989283841037
SP216	lib	174.9371113874762	4.274294818819085
SP195	lib	175.9676898441618	5.167595442047255
SP027	lib	176.22812125202995	3.181933514968484
SP210	lib	177.2915579496997	1.8550790674033382
SP093	lib	178.06345187435795	2.4133572340321945
SP366	lib	178.74920768865937	4.275859100809222
SP309	lib	178.77606703766958	4.6725712463137175
SP124	lib	179.086428792305	3.9245157948658504
SP176	lib	179.29065496065633	15.361014844968182
SP205	lib	179.44572680643464	9.275709140005203
SP040	lib	179.84280681601874	13.789259854557681
SP365	lib	180.4363524212146	24.01739767705368
SP172	lib	181.35226385153553	10.084329909369474
SP389	lib	181.4555484458409	7.402708134294615
SP211	lib	181.72749096581046	4.501944283089888
SP156	lib	182.51050939028607	2.3109590071476824
SP088	lib	182.62119925204343	2.372913997688004
SP408	lib	183.13895070936405	12.046280489976969
SP439	lib	183.28729268292565	9.023177901518853
SP438	lib	184.2292493194398	6.493934787466466
SP239	lib	184.62140249288913	1.225065556398729
SP338	lib	184.87006171853304	2.3697486441826063
SP446	lib	184.99935199630332	6.914280319611042
SP414	lib	185.10577412207124	14.821990503990673
SP310	lib	185.77460920413083	11.224448406366083
SP348	lib	186.32687370318013	11.329487777113986
SP281	lib	186.51393750947435	0.8123638588048198
SP160	lib	186.88662503779776	4.614254321017324
SP209	lib	187.5872330583555	5.96391318622843
SP359	lib	187.6250085039845	1.1401529302000375
SP444	lib	188.12486745678726	3.1512256538665295
SP299	lib	188.3918277460899	7.2069005178137395
SP056	lib	188.93711972894155	2.3881943783073427
SP437	lib	189.81458945355175	1.0318704242076522
SP036	lib	191.1875864941011	6.129672074310722
SP035	lib	191.94727805298862	7.6960719834535025
SP244	lib	192.19610453875396	6.48744481426705
SP424	lib	192.25956682711816	4.799723359223197
SP267	lib	192.9099228022918	10.197176323201907
SP375	lib	193.05503755119102	6.6408576279844205
SP109	lib	193.12057533781103	3.36405023488267
SP204	lib	194.06512670859513	1.0960663274681641
SP212	lib	194.73392657275244	4.762549858295835
SP272	lib	195.45363397477752	4.79729684785668
SP132	lib	195.52031706728135	2.1268435423219714
SP269	lib	195.6373267004151	4.179223536222228
SP139	lib	195.65432117040498	8.176172092637254
SP150	lib	196.4785424980101	2.328307914740283
SP391	lib	196.53323531500712	5.224728153683055
SP014	lib	198.80438350740022	3.848989833098675
SP179	lib	199.35773802027992	5.097886666459182
SP258	lib	200.32837179372643	1.7672388346260526
SP404	lib	200.59057357224364	11.064075795096038
SP164	lib	200.7066096255096	5.712090696109063
SP402	lib	200.94820046398533	11.994871632576372
SP319	lib	202.59009438368653	0.3926756342181327
SP344	lib	202.88610707419164	8.677840692541471
SP137	lib	203.89149271623796	5.700969625243997
SP083	lib	204.17210619624302	9.66143589712427
SP252	lib	205.2144798862273	3.598087948504295
SP416	lib	205.31009112773393	8.960707616453112
SP180	lib	205.66316424670754	5.509501422105648
SP433	lib	206.0132446427272	10.068577639351412
SP019	lib	206.48017571474062	11.002640662728366
SP292	lib	207.96357019479942	2.713685541110325
SP118	lib	208.12578825053038	4.9882807597392205
SP530	ctr	208.67076553048594	9.211737993897117
SP148	lib	210.77169249418634	3.1941690204535975
SP208	lib	211.15726397305477	5.183572656922225
SP371	lib	211.19240850539265	17.539832707123697
SP298	lib	211.2552781841832	9.241261546462944
SP324	lib	211.44652150933425	9.066769635245155
SP534	ctr	211.45838621148837	4.209969747814074
SP405	lib	211.87976788007575	4.842683347636094
SP261	lib	211.90714362288577	4.613129604296959
SP039	lib	213.47358175236297	9.720440506533446
SP370	lib	214.87927323898984	10.633448297932931
SP342	lib	214.92387158235624	17.571267075128148
SP327	lib	215.22865603553282	10.34824805363904
SP128	lib	215.41792115308075	4.941181301093956
SP529	ctr	217.23610696175956	17.47707677968028
SP263	lib	219.0076501921444	0.751854212868895
SP277	lib	220.0142907599372	4.162064855190563
SP386	lib	220.12855218566435	11.580560126277334
SP222	lib	220.93924362545246	9.598779843041202
SP193	lib	221.29265588500286	5.0230631907152095
SP191	lib	223.06800857430017	4.496035064653501
SP330	lib	227.2166783962201	13.799695474700764
SP410	lib	230.9944408885909	5.4639560584844835
SP264	lib	232.6046574171942	10.156374005915389
SP296	lib	240.55585314317065	5.432278616089065
SP315	lib	241.09642227940694	4.944108550248183
SP369	lib	242.3376486474488	12.49059363841118
SP543	ctr	243.06413958489517	3.708854425833854
SP271	lib	255.65227731412526	6.641851159699256
