# Supplementary material for: Combining mechanistic and machine learning models for predictive engineering and optimization of tryptophan metabolism
Source: Nat Commun. 2020 Sep 25;11:4880. doi: 10.1038/s41467-020-17910-1 (PMC7519671; doi:10.1038/s41467-020-17910-1)
Supplement: Supplementary file 9 — Source Data [file 41467_2020_17910_MOESM9_ESM.zip › Figure_4A_sdata.csv]

exp	test_mae_avg	test_mae_std	train_mae_avg	train_mae_std
10	42.08668521087729	31.09173379299321	10.95075472412761	3.0320458081588098
28	31.620450540423775	14.140686116375736	10.724945066361075	2.7854028841985734
46	28.38284524535283	9.434411117419364	11.399623475065225	3.134090378723743
64	26.338918239302053	7.766069120544435	11.253996292838778	2.9404957385128863
82	26.899859513796955	6.839806779871266	11.604347773845047	3.4903491333926517
100	25.600435396040247	5.532918212325634	12.887784688728688	2.7818857291030756
118	24.565492743963205	4.547219047146322	12.364023396678101	2.4141991231037028
136	24.0777102235147	5.258527403610911	12.670109412439558	2.831018064032687
154	24.10765849350638	3.8342824811122345	13.207625177209989	2.3053786999977777
172	23.450344038074896	4.139158642259737	13.131724998081658	2.434928950455951
190	22.776721725599995	3.6554629430769046	13.28035584972977	2.4714234653939693
208	22.52883503865573	3.2576726649924117	12.886803861821415	1.7639593036886183
226	22.743774208459023	3.9795078561493824	13.834894604910946	1.757907614548971
244	22.24332712349628	3.1216226125736624	13.461040264059	1.6916101336629252
261	21.691067111902967	2.8686624398682032	12.962916359047005	1.4949496749076143
