# Supplementary material for: Combining mechanistic and machine learning models for predictive engineering and optimization of tryptophan metabolism
Source: Nat Commun. 2020 Sep 25;11:4880. doi: 10.1038/s41467-020-17910-1 (PMC7519671; doi:10.1038/s41467-020-17910-1)
Supplement: Supplementary file 9 — Source Data [file 41467_2020_17910_MOESM9_ESM.zip › Figure_4B_sdata.csv]

exp	test_mae_avg	test_mae_std	train_mae_avg	train_mae_std
10	31.05231264	25.25973663	8.264496377	1.326035708
28	31.06108608	15.59794315	8.099792065	0.680456296
46	28.34595223	10.8034317	8.131841991	0.472920127
64	27.51934265	7.673707986	9.318976606	1.070060779
82	24.32605637	6.797969062	8.982027915	1.091050584
100	24.25495022	5.819212999	9.091362685	0.820799365
118	24.39950918	5.503633287	9.696767568	0.714453607
136	24.17390935	4.955007151	9.915818474	0.88510286
154	22.88684519	4.735377149	9.708988158	0.520422225
172	22.9737339	4.397414595	10.02203124	0.958162144
190	23.13131543	4.49576007	10.71270768	0.743214188
208	22.74273623	4.259883618	10.09750931	0.438831013
227	22.73837408	4.264698569	10.61483536	0.571653881
246	22.37248838	3.707472098	10.6155154	0.415946906
