# Supplementary material for: Combining mechanistic and machine learning models for predictive engineering and optimization of tryptophan metabolism
Source: Nat Commun. 2020 Sep 25;11:4880. doi: 10.1038/s41467-020-17910-1 (PMC7519671; doi:10.1038/s41467-020-17910-1)
Supplement: Supplementary file 9 — Source Data [file 41467_2020_17910_MOESM9_ESM.zip › Figure_4C_sdata.csv]

gene	p_name	count	freq
01	pTDH3	3	10
01	pTPI1	10	33.3
01	pACT1	5	16.7
01	pICL1	12	40
02	pCYC1	2	6.7
02	pENO2	27	90
02	pTAL1	1	3.3
03	pURE2	2	6.7
03	pBUD6	28	93.3
04	pFBA1	1	3.3
04	pURA1	4	13.3
04	pCDC19	9	30
04	pTEF2	2	6.7
04	pCDC14	13	43.3
04	pCRC1	1	3.3
05	pTDH2	3	10
05	pTEF1	1	3.3
05	pPFK1	6	20
05	pRPL15B	14	46.7
05	pTPK2	6	20
