# Supplementary material for: Combining mechanistic and machine learning models for predictive engineering and optimization of tryptophan metabolism
Source: Nat Commun. 2020 Sep 25;11:4880. doi: 10.1038/s41467-020-17910-1 (PMC7519671; doi:10.1038/s41467-020-17910-1)
Supplement: Supplementary file 9 — Source Data [file 41467_2020_17910_MOESM9_ESM.zip › Figure_4D_sdata.csv]

gene	p_name	count	freq
01	pTDH3	10	33.3
01	pTPI1	11	36.7
01	pACT1	3	10
01	pRNR2	1	3.3
01	pICL1	1	3.3
01	pPCK1	4	13.3
02	pENO2	20	66.7
02	pTAL1	3	10
02	pREV1	2	6.7
02	pACS1	5	16.7
03	pPGK1	8	26.7
03	pTKL1	6	20
03	pURE2	6	20
03	pBUD6	10	33.3
04	pFBA1	1	3.3
04	pURA1	5	16.7
04	pCDC19	13	43.3
04	pTEF2	7	23.3
04	pCDC14	2	6.7
04	pCRC1	2	6.7
05	pTEF1	3	10
05	pPFK1	6	20
05	pRPL15B	10	33.3
05	pTPK2	5	16.7
05	pIDP2	6	20
