# Supplementary material for: Combining mechanistic and machine learning models for predictive engineering and optimization of tryptophan metabolism
Source: Nat Commun. 2020 Sep 25;11:4880. doi: 10.1038/s41467-020-17910-1 (PMC7519671; doi:10.1038/s41467-020-17910-1)
Supplement: Supplementary file 9 — Source Data [file 41467_2020_17910_MOESM9_ESM.zip › Figure_4E_sdata.csv]

observed	predicted	color
105.35872042805046	123.06007033823255	lightgrey
159.71574801809697	152.4526583045292	lightgrey
112.87957648781348	119.86100710338182	lightgrey
160.99805602044287	160.033471344577	lightgrey
198.80438350740022	181.827415184077	lightgrey
113.89761245144568	135.28909024583493	lightgrey
141.85113269047892	169.67283742075958	lightgrey
206.48017571474062	187.69297347587784	lightgrey
149.66952636307522	157.20445952060555	lightgrey
143.62618457851738	150.83997300459424	lightgrey
164.3265629133366	162.31524741585258	lightgrey
145.23374029370703	159.1989075035391	lightgrey
176.22812125202995	163.01934595398416	lightgrey
105.73636555294212	135.66487445342761	lightgrey
135.4443669611091	133.1039353279305	lightgrey
133.0146646812946	117.11776700058549	lightgrey
191.94727805298862	188.53476478784708	lightgrey
191.1875864941011	163.14578631712573	lightgrey
213.47358175236297	192.8835569774914	lightgrey
179.84280681601874	144.93648250832965	lightgrey
174.22724454481113	189.39283837321622	lightgrey
130.27573124206745	130.1794538561365	lightgrey
125.53307152918372	162.5289507924494	lightgrey
169.57707005350306	177.7867378935202	lightgrey
147.31580255598521	156.36185746080483	lightgrey
121.57659243699452	130.17335681694726	lightgrey
188.93711972894155	131.8765339189194	lightgrey
131.13500501595084	137.41063496737098	lightgrey
122.27676072389734	156.56406539382752	lightgrey
146.065366598229	160.58440749941178	lightgrey
166.70103724739343	174.19404729112975	lightgrey
144.66434271171227	137.3353274579142	lightgrey
106.00690962241076	170.38119733394606	lightgrey
129.91198549544842	120.79756792934991	lightgrey
91.18808602641197	83.07937586671517	lightgrey
156.17685881369442	167.61058620090125	lightgrey
78.02060651111681	109.32061742575814	lightgrey
172.66810810878567	156.90767044952403	lightgrey
152.2323448685653	158.6934140895508	lightgrey
164.80437285139502	162.59524196395762	lightgrey
127.59471315575125	132.2842928716052	lightgrey
114.19569678580035	125.24707234041544	lightgrey
204.17210619624302	214.41046786781365	lightgrey
127.62515569391849	129.51571828229604	lightgrey
182.62119925204343	187.73444560745034	lightgrey
145.37832780015924	137.53741337800028	lightgrey
178.06345187435795	165.83658059277045	lightgrey
155.64403335729935	148.65766032922505	lightgrey
163.27749142606407	176.18469706886336	lightgrey
74.82266163289205	100.29225427469292	lightgrey
154.72665154334723	178.64379613528456	lightgrey
113.19961677732881	118.01411549996276	lightgrey
66.08659048380825	146.66125075624697	lightgrey
121.13595824737365	178.77916590809414	lightgrey
193.12057533781103	196.21363922101636	lightgrey
129.31456653404948	137.92093496342906	lightgrey
132.2085427386764	112.09738181636895	lightgrey
85.43649008149872	141.50535954253104	lightgrey
208.12578825053038	206.82321296440065	lightgrey
113.39844606115759	142.21247880804088	lightgrey
127.34199006404971	134.70548200709413	lightgrey
155.67958977390398	140.8781619545254	lightgrey
179.086428792305	158.62767050667165	lightgrey
122.29447128514467	120.23813319801957	lightgrey
215.41792115308075	197.6015866557218	lightgrey
168.0378121482293	168.26476050412614	lightgrey
132.50534062214123	131.37056879545494	lightgrey
195.52031706728135	193.08781525050009	lightgrey
147.41728583216585	127.55535080431532	lightgrey
203.89149271623796	134.73964873132238	lightgrey
195.65432117040498	164.20844536958032	lightgrey
169.43501199968395	154.89017044684823	lightgrey
210.77169249418634	129.10260868057816	lightgrey
196.4785424980101	194.06124757681394	lightgrey
165.70105063532012	144.09324523681798	lightgrey
99.55237814725842	117.41465836634039	lightgrey
182.51050939028607	132.13315018097134	lightgrey
162.77867121173463	135.11046381727073	lightgrey
186.88662503779776	160.1601241909426	lightgrey
200.7066096255096	185.22150211760922	lightgrey
126.83286209295473	137.33903210004792	lightgrey
107.76436887622451	148.65266952423443	lightgrey
111.85735634362788	112.03159105080029	lightgrey
142.39994470101976	133.76707417523662	lightgrey
181.35226385153553	166.5546230720503	lightgrey
179.29065496065633	151.4018033937478	lightgrey
199.35773802027992	188.73608615047627	lightgrey
205.66316424670754	152.95768142002842	lightgrey
158.59521392343217	99.9198848362131	lightgrey
104.72051759370699	98.73317077312213	lightgrey
223.06800857430017	204.05147288878638	lightgrey
221.29265588500286	197.35094018582947	lightgrey
133.98156603812075	111.83625789793882	lightgrey
175.9676898441618	156.93066315928618	lightgrey
167.17575164304435	162.07732256802112	lightgrey
156.91330701196566	124.36376707195173	lightgrey
91.87339103246954	122.36028947067511	lightgrey
194.06512670859513	136.6957615235417	lightgrey
179.44572680643464	166.85514742624952	lightgrey
125.66040783957807	131.5419813358811	lightgrey
211.15726397305477	217.09719253997721	lightgrey
187.5872330583555	207.23189412884844	lightgrey
177.2915579496997	176.07868378815317	lightgrey
181.72749096581046	212.40349186121614	lightgrey
194.73392657275244	216.50508017773305	lightgrey
66.13741629762781	141.50535954253104	lightgrey
96.14954755034704	116.21244734103006	lightgrey
174.9371113874762	159.06087540100776	lightgrey
84.34090522820308	128.78445654141944	lightgrey
124.04557818014848	125.73164019261459	lightgrey
111.78507683560694	113.81056963459746	lightgrey
115.19876771036108	134.30062836354512	lightgrey
220.93924362545246	218.68993841059148	lightgrey
128.54145898053497	150.53932015584047	lightgrey
119.29478412459378	124.28611642636209	lightgrey
124.6259804356655	129.703574952828	lightgrey
147.81658338325144	170.1888216560768	lightgrey
147.38854410750116	130.16984118881686	lightgrey
166.17573299602	198.4835585551898	lightgrey
123.56769849362938	133.23541656013612	lightgrey
150.5100427082199	177.3814782615327	lightgrey
184.62140249288913	166.81650752260384	lightgrey
192.19610453875396	186.66475867046492	lightgrey
43.72685522931965	105.75016488123259	lightgrey
79.96565122142437	161.80676494447002	lightgrey
162.7791268055531	175.81467422408852	lightgrey
205.2144798862273	205.64265704697786	lightgrey
168.13580786179696	145.82310412402236	lightgrey
150.23254416770942	135.18754234783881	lightgrey
200.32837179372643	203.7197670704403	lightgrey
151.2504883662855	131.25307542164995	lightgrey
211.90714362288577	217.96326943319423	lightgrey
143.88775028082895	134.7503049270774	lightgrey
219.0076501921444	206.23200668528673	lightgrey
232.6046574171942	189.16565412879376	lightgrey
192.9099228022918	181.68026056234075	lightgrey
195.6373267004151	184.9871563467542	lightgrey
122.75875323718105	141.12539966007685	lightgrey
255.65227731412526	196.893298569736	lightgrey
195.45363397477752	213.14789775370454	lightgrey
141.41935320226375	183.7382644534363	lightgrey
220.0142907599372	177.2677661751391	lightgrey
149.6262819853258	128.37876255691336	lightgrey
186.51393750947435	182.98773077065096	lightgrey
102.5742792502446	111.05243820127056	lightgrey
81.41483695975937	90.65185663974263	lightgrey
146.28744433436998	139.2359680257686	lightgrey
133.65929978075687	129.51571828229604	lightgrey
119.47150171635008	114.4699972643296	lightgrey
207.96357019479942	182.21310367609112	lightgrey
240.55585314317065	178.68184531010706	lightgrey
148.56664883885398	138.35629908006445	lightgrey
211.2552781841832	187.85146917771854	lightgrey
188.3918277460899	184.8604948953216	lightgrey
178.77606703766958	183.66211228380885	lightgrey
185.77460920413083	193.14369567721664	lightgrey
241.09642227940694	195.0790256944044	lightgrey
164.89382102046034	140.6721229965363	lightgrey
120.07863443671586	128.2840599305883	lightgrey
202.59009438368653	177.4866523752875	lightgrey
125.98748810371642	127.16696667377163	lightgrey
126.33023646596939	129.88295540870436	lightgrey
211.44652150933425	186.99778551330056	lightgrey
215.22865603553282	172.28166403535786	lightgrey
227.2166783962201	207.388171358151	lightgrey
131.7087531808875	142.3208553534012	lightgrey
124.98160995872026	108.82593981859738	lightgrey
184.87006171853304	175.55271536148697	lightgrey
125.17016546365839	114.80896409762154	lightgrey
214.92387158235624	177.35836480361453	lightgrey
202.88610707419164	194.52591144594916	lightgrey
147.59555125206325	144.33736722111394	lightgrey
125.75519972910634	121.12144266338466	lightgrey
186.32687370318013	168.34620618938857	lightgrey
130.03945655124792	139.13250573405097	lightgrey
154.73192047433358	174.71545706874986	lightgrey
168.96222911022804	188.688260471033	lightgrey
187.6250085039845	220.12460638734686	lightgrey
166.01631353267925	154.1538851943484	lightgrey
143.6038122108959	171.10899691943246	lightgrey
171.28690393653918	202.9956976933474	lightgrey
63.328597201256656	80.82944542321458	lightgrey
178.74920768865937	196.5336513174578	lightgrey
60.749835985615164	117.11776700058549	lightgrey
242.3376486474488	202.7270060491857	lightgrey
214.87927323898984	187.10893790223886	lightgrey
211.19240850539265	169.79450797421634	lightgrey
193.05503755119102	192.0128495460709	lightgrey
126.39527673053196	127.54249670642808	lightgrey
154.91480317440542	144.86418161373786	lightgrey
115.70659836651805	132.28895271508497	lightgrey
155.2387722060347	160.65783914231253	lightgrey
94.76247369683227	136.84449211576825	lightgrey
220.12855218566435	187.5419926974307	lightgrey
181.4555484458409	186.87700080545517	lightgrey
129.04204306796194	148.3077714099307	lightgrey
196.53323531500712	206.01170496188539	lightgrey
124.8160285608958	130.6297256538259	lightgrey
105.30814098541349	127.99373114606904	lightgrey
129.54180836091226	101.0126586212654	lightgrey
200.94820046398533	213.24799538858053	lightgrey
134.86624048253225	130.64076447415624	lightgrey
200.59057357224364	124.73935593479996	lightgrey
211.87976788007575	204.6409022663449	lightgrey
134.0448581239572	144.8109545716506	lightgrey
183.13895070936405	142.2216169467836	lightgrey
150.40430352533704	156.6090463407566	lightgrey
230.9944408885909	219.55169117032816	lightgrey
163.17045973176587	148.10718215570947	lightgrey
132.6671258756496	114.6388221682791	lightgrey
185.10577412207124	186.06757680420182	lightgrey
205.31009112773393	175.85846540330965	lightgrey
123.18097539272252	149.73624935542628	lightgrey
142.77691879654574	132.86800818627026	lightgrey
167.33047470844284	141.1113530431055	lightgrey
159.67776673740255	148.16410199545652	lightgrey
107.2265995442686	111.92555034045837	lightgrey
192.25956682711816	195.1576939910777	lightgrey
170.77771044405253	196.01480668705005	lightgrey
124.27478493983203	105.15488976212123	lightgrey
80.22014243290178	148.56276853184409	lightgrey
78.5162141853334	104.08132078279698	lightgrey
89.67018726624259	96.83531802213902	lightgrey
174.85957438934074	171.94166234254416	lightgrey
206.0132446427272	191.9166656250421	lightgrey
160.21414777170932	194.26789794284093	lightgrey
173.11722306429627	170.38498985502807	lightgrey
105.75783223493382	142.25453714826853	lightgrey
189.81458945355175	173.56542892299748	lightgrey
184.2292493194398	186.79127992667676	lightgrey
183.28729268292565	170.54980410921863	lightgrey
149.27496923512092	160.18017056183933	lightgrey
153.0080593104328	154.46336706455207	lightgrey
188.12486745678726	182.06973365603133	lightgrey
184.99935199630332	185.8740696663513	lightgrey
158.49929978358864	144.19062696312812	lightgrey
55.25320166375536	84.32684693229612	lightgrey
150.03503275011963	107.35101124980578	lightgrey
73.86810558371901	102.35096259184552	lightgrey
141.80473169141533	130.20977484678096	lightgrey
135.52063175016306	131.85943795328217	lightgrey
148.5705466817358	134.77677456481163	lightgrey
158.5086404113675	165.8569042190679	lightgrey
112.18044933659598	138.6188926302196	lightgrey
123.25828301726693	165.37011839073372	lightgrey
100.06598074996388	87.34022235499837	lightgrey
132.18969911016947	130.95466068640752	lightgrey
67.90450329772632	107.4775689467012	lightgrey
139.40244393182923	122.84345885591371	lightgrey
144.79779544951052	156.96745934190656	green
142.47252718360383	112.42562986228074	lightgrey
75.57859181062071	158.7663253171487	lightgrey
217.23610696175956	204.48606890648793	lightgrey
208.67076553048594	201.95005447823513	lightgrey
211.45838621148837	207.1214483334633	lightgrey
243.06413958489517	174.81755628862422	lightgrey
132.82213156110103	109.0972040552677	lightgrey
64.43158696654605	120.88870009876375	lightgrey
83.00951035690593	116.19979531584882	lightgrey
125.8228427510022	105.22035291242302	lightgrey
124.12324626647602	114.67655058577957	lightgrey
175.4263261326799	235.2	blue
255.34234063282307	230.7	orange
179.41454932481045	230.3	blue
205.95715366973172	228.5	blue
205.2015482843518	232.9	blue
193.56983836828147	231.5	blue
166.3180538828193	228.7	blue
219.00533560438564	235.9	blue
193.34705966267438	237.5	blue
215.80350684819467	238.1	blue
298.7958114092045	228.2	blue
244.19300948466125	237.5	blue
187.915754912183	237.2	blue
234.7238530088714	242.4	blue
201.9099442244395	240.2	blue
223.48455491135493	229.2	blue
218.93066041043082	231.4	blue
280.8829277989842	228.4	blue
218.7517404426868	230.0	blue
212.79172528521286	229.4	blue
228.845494251148	229.1	blue
253.94449873872207	233.7	blue
239.32836776143722	236.4	orange
217.0527548653637	229.1	blue
