# Supplementary material for: Combining mechanistic and machine learning models for predictive engineering and optimization of tryptophan metabolism
Source: Nat Commun. 2020 Sep 25;11:4880. doi: 10.1038/s41467-020-17910-1 (PMC7519671; doi:10.1038/s41467-020-17910-1)
Supplement: Supplementary file 9 — Source Data [file 41467_2020_17910_MOESM9_ESM.zip › Figure_4F_sdata.csv]

observed	predicted	color
105.35872042805046	131.7115942	lightgrey
159.71574801809697	164.30295980000002	lightgrey
112.87957648781348	126.77861580000001	lightgrey
160.99805602044287	174.02142990000002	lightgrey
198.80438350740022	197.8774059	lightgrey
113.89761245144568	141.609896	lightgrey
141.85113269047892	156.0213566	lightgrey
206.48017571474062	188.33881570000003	lightgrey
149.66952636307522	150.3449731	lightgrey
143.62618457851738	144.3708469	lightgrey
164.3265629133366	178.68516169999998	lightgrey
145.23374029370703	155.7993631	lightgrey
176.22812125202995	176.69961709999998	lightgrey
105.73636555294212	121.97062469999999	lightgrey
135.4443669611091	139.7973753	lightgrey
133.0146646812946	116.1507841	lightgrey
191.94727805298862	187.1080304	lightgrey
191.1875864941011	179.63622139999998	lightgrey
213.47358175236297	195.4399647	lightgrey
179.84280681601874	150.84824519999998	lightgrey
174.22724454481113	192.7036224	lightgrey
130.27573124206745	130.6457562	lightgrey
125.53307152918372	149.96684309999998	lightgrey
169.57707005350306	154.4971243	lightgrey
147.31580255598521	179.72058330000002	lightgrey
121.57659243699452	129.3925733	lightgrey
188.93711972894155	152.2557321	lightgrey
131.13500501595084	139.955241	lightgrey
122.27676072389734	146.26638540000002	lightgrey
146.065366598229	160.04668759999998	lightgrey
166.70103724739343	179.7062307	lightgrey
144.66434271171227	141.30819409999998	lightgrey
106.00690962241076	167.27221369999998	lightgrey
129.91198549544842	123.3468725	lightgrey
91.18808602641197	83.74162672	lightgrey
156.17685881369442	154.8458558	lightgrey
78.02060651111681	102.8381263	lightgrey
172.66810810878567	154.2570684	lightgrey
152.2323448685653	177.25331330000003	lightgrey
164.80437285139502	167.8238923	lightgrey
127.59471315575125	135.831283	lightgrey
114.19569678580035	120.20084860000001	lightgrey
204.17210619624302	192.7761631	lightgrey
127.62515569391849	129.2099387	lightgrey
182.62119925204343	197.2578532	lightgrey
145.37832780015924	140.5758744	lightgrey
178.06345187435795	159.82669950000002	lightgrey
155.64403335729935	161.2980659	lightgrey
163.27749142606407	160.265504	lightgrey
74.82266163289205	98.52577339	lightgrey
154.72665154334723	178.73299	lightgrey
113.19961677732881	120.7493363	lightgrey
66.08659048380825	195.33969	lightgrey
121.13595824737365	178.0664332	lightgrey
193.12057533781103	198.1244144	lightgrey
129.31456653404948	138.2032426	lightgrey
132.2085427386764	120.8823451	lightgrey
85.43649008149872	159.0398997	lightgrey
208.12578825053038	215.4579215	lightgrey
113.39844606115759	133.1922389	lightgrey
127.34199006404971	143.496414	lightgrey
155.67958977390398	146.77709240000002	lightgrey
179.086428792305	186.5812	lightgrey
122.29447128514467	116.59544290000001	lightgrey
215.41792115308075	214.12303369999998	lightgrey
168.0378121482293	178.9601219	lightgrey
132.50534062214123	125.26366029999998	lightgrey
195.52031706728135	196.50867140000003	lightgrey
147.41728583216585	129.4199954	lightgrey
203.89149271623796	99.064766	lightgrey
195.65432117040498	134.8885905	lightgrey
169.43501199968395	159.93375780000002	lightgrey
210.77169249418634	100.20894129999999	lightgrey
196.4785424980101	198.9567279	lightgrey
165.70105063532012	159.8666334	lightgrey
99.55237814725842	125.7090882	lightgrey
182.51050939028607	107.4791776	lightgrey
162.77867121173463	146.2715819	lightgrey
186.88662503779776	168.80638009999998	lightgrey
200.7066096255096	206.610315	lightgrey
126.83286209295473	144.1074081	lightgrey
107.76436887622451	139.1681474	lightgrey
111.85735634362788	128.12187649999998	lightgrey
142.39994470101976	129.5190902	lightgrey
181.35226385153553	133.4512479	lightgrey
179.29065496065633	166.5518819	lightgrey
199.35773802027992	189.3271071	lightgrey
205.66316424670754	97.26822226999998	lightgrey
158.59521392343217	67.95109096	lightgrey
104.72051759370699	92.60026859	lightgrey
223.06800857430017	198.07852450000004	lightgrey
221.29265588500286	190.982152	lightgrey
133.98156603812075	95.06197478999998	lightgrey
175.9676898441618	179.66950419999998	lightgrey
167.17575164304435	149.0353187	lightgrey
156.91330701196566	128.96643500000002	lightgrey
91.87339103246954	102.99895079999999	lightgrey
194.06512670859513	142.9373076	lightgrey
179.44572680643464	148.07592	lightgrey
125.66040783957807	129.92868719999998	lightgrey
211.15726397305477	251.31913470000003	lightgrey
187.5872330583555	185.66985209999999	lightgrey
177.2915579496997	158.6184782	lightgrey
181.72749096581046	215.69187259999998	lightgrey
194.73392657275244	237.6340193	lightgrey
66.13741629762781	159.0398997	lightgrey
96.14954755034704	95.81316612	lightgrey
174.9371113874762	158.9470834	lightgrey
124.04557818014848	133.3754858	lightgrey
111.78507683560694	90.59287179	lightgrey
115.19876771036108	128.8176267	lightgrey
220.93924362545246	232.9062069	lightgrey
128.54145898053497	155.2768312	lightgrey
119.29478412459378	125.2783932	lightgrey
124.6259804356655	122.1361043	lightgrey
147.81658338325144	169.1613227	lightgrey
147.38854410750116	121.8527142	lightgrey
166.17573299602	170.8172587	lightgrey
123.56769849362938	134.4108865	lightgrey
150.5100427082199	181.45010969999998	lightgrey
184.62140249288913	155.4798046	lightgrey
192.19610453875396	205.45278080000003	lightgrey
43.72685522931965	109.3516145	lightgrey
79.96565122142437	197.13300519999999	lightgrey
162.7791268055531	202.90715769999997	lightgrey
205.2144798862273	200.4514101	lightgrey
168.13580786179696	149.305307	lightgrey
150.23254416770942	138.9399971	lightgrey
200.32837179372643	187.3728356	lightgrey
151.2504883662855	134.1701498	lightgrey
211.90714362288577	221.00609640000002	lightgrey
143.88775028082895	151.06848119999998	lightgrey
219.0076501921444	215.22358270000004	lightgrey
232.6046574171942	201.21249150000003	lightgrey
192.9099228022918	191.74971159999998	lightgrey
195.6373267004151	188.4010948	lightgrey
122.75875323718105	129.4199954	lightgrey
255.65227731412526	222.10952540000002	lightgrey
195.45363397477752	209.5123052	lightgrey
141.41935320226375	206.2841644	lightgrey
220.0142907599372	165.3746885	lightgrey
149.6262819853258	121.04251170000002	lightgrey
186.51393750947435	201.82061110000004	lightgrey
102.5742792502446	115.457875	lightgrey
81.41483695975937	64.64994738	lightgrey
146.28744433436998	127.7455981	lightgrey
133.65929978075687	129.2099387	lightgrey
119.47150171635008	120.8823451	lightgrey
207.96357019479942	194.03402240000003	lightgrey
240.55585314317065	186.7409949	lightgrey
148.56664883885398	136.5948279	lightgrey
211.2552781841832	188.4678225	lightgrey
188.3918277460899	205.90782750000002	lightgrey
178.77606703766958	187.5165624	lightgrey
185.77460920413083	193.62422260000002	lightgrey
241.09642227940694	198.9538682	lightgrey
164.89382102046034	148.9599674	lightgrey
120.07863443671586	119.83805090000003	lightgrey
202.59009438368653	166.6642274	lightgrey
125.98748810371642	132.3122918	lightgrey
126.33023646596939	116.77583069999999	lightgrey
211.44652150933425	176.98141509999996	lightgrey
215.22865603553282	182.60289450000002	lightgrey
227.2166783962201	218.3788959	lightgrey
131.7087531808875	145.03725880000002	lightgrey
124.98160995872026	106.8707622	lightgrey
184.87006171853304	185.15215680000003	lightgrey
125.17016546365839	114.04980570000002	lightgrey
214.92387158235624	184.4385271	lightgrey
202.88610707419164	204.8679804	lightgrey
147.59555125206325	117.7639693	lightgrey
125.75519972910634	105.9040179	lightgrey
186.32687370318013	172.65597549999998	lightgrey
130.03945655124792	140.7607465	lightgrey
154.73192047433358	168.7224294	lightgrey
168.96222911022804	198.42269709999997	lightgrey
187.6250085039845	240.92420750000005	lightgrey
166.01631353267925	168.11110209999998	lightgrey
143.6038122108959	177.7284582	lightgrey
171.28690393653918	179.53193969999998	lightgrey
63.328597201256656	62.50824945	lightgrey
178.74920768865937	186.90851009999997	lightgrey
60.749835985615164	116.1507841	lightgrey
242.3376486474488	207.9042251	lightgrey
214.87927323898984	189.2019541	lightgrey
211.19240850539265	179.409592	lightgrey
193.05503755119102	184.79879340000002	lightgrey
126.39527673053196	117.83029750000001	lightgrey
154.91480317440542	165.37597649999998	lightgrey
115.70659836651805	130.4773037	lightgrey
155.2387722060347	156.0937216	lightgrey
94.76247369683227	133.9009149	lightgrey
220.12855218566435	196.82464240000002	lightgrey
181.4555484458409	223.25358930000002	lightgrey
129.04204306796194	172.2345698	lightgrey
196.53323531500712	214.54121079999996	lightgrey
124.8160285608958	135.831283	lightgrey
105.30814098541349	129.38150929999998	lightgrey
129.54180836091226	83.53416999	lightgrey
200.94820046398533	202.2014017	lightgrey
134.86624048253225	143.496414	lightgrey
200.59057357224364	112.4967865	lightgrey
211.87976788007575	188.49967869999998	lightgrey
134.0448581239572	147.8787784	lightgrey
183.13895070936405	165.5345024	lightgrey
150.40430352533704	152.7942686	lightgrey
230.9944408885909	230.77674080000006	lightgrey
163.17045973176587	129.79035459999997	lightgrey
132.6671258756496	121.41173729999998	lightgrey
185.10577412207124	179.9850655	lightgrey
205.31009112773393	179.15161550000002	lightgrey
123.18097539272252	147.4467511	lightgrey
142.77691879654574	133.31562920000002	lightgrey
167.33047470844284	147.5016794	lightgrey
159.67776673740255	127.44070970000001	lightgrey
107.2265995442686	116.14837990000001	lightgrey
192.25956682711816	199.03948830000002	lightgrey
170.77771044405253	183.39561469999998	lightgrey
124.27478493983203	127.81522179999997	lightgrey
80.22014243290178	126.90884609999999	lightgrey
78.5162141853334	84.66768822	lightgrey
89.67018726624259	92.87377203	lightgrey
174.85957438934074	193.2744938	lightgrey
206.0132446427272	199.3296572	lightgrey
160.21414777170932	210.72646890000001	lightgrey
173.11722306429627	168.7224294	lightgrey
105.75783223493382	139.2361078	lightgrey
189.81458945355175	187.2008516	lightgrey
184.2292493194398	177.4793627	lightgrey
183.28729268292565	158.715229	lightgrey
149.27496923512092	172.8533454	lightgrey
153.0080593104328	170.40334030000002	lightgrey
188.12486745678726	185.6146636	lightgrey
184.99935199630332	204.18010139999998	lightgrey
158.49929978358864	165.4971209	lightgrey
55.25320166375536	75.50604634	lightgrey
150.03503275011963	121.24553190000002	lightgrey
73.86810558371901	94.54504011	lightgrey
141.80473169141533	127.194149	lightgrey
135.52063175016306	141.73764419999998	lightgrey
148.5705466817358	100.37357309999999	lightgrey
158.5086404113675	178.73299	lightgrey
112.18044933659598	147.0526301	lightgrey
123.25828301726693	151.7668865	lightgrey
100.06598074996388	99.88326854	lightgrey
132.18969911016947	122.42231809999998	lightgrey
67.90450329772632	124.8849075	lightgrey
139.40244393182923	148.9391727	lightgrey
144.79779544951052	163.43013259999998	green
142.47252718360383	209.9721108	lightgrey
75.57859181062071	209.9721108	lightgrey
217.23610696175956	190.2991784	lightgrey
208.67076553048594	190.2991784	lightgrey
211.45838621148837	190.2991784	lightgrey
243.06413958489517	187.91104209999995	lightgrey
132.82213156110103	129.9037002	lightgrey
64.43158696654605	129.9037002	lightgrey
83.00951035690593	129.9037002	lightgrey
125.8228427510022	129.9037002	lightgrey
124.12324626647602	129.9037002	lightgrey
75.04825441609108	206.6	blue
181.6293000126072	228.3	blue
173.88076850671777	198.8	blue
101.8436782751015	199.3	blue
255.34234063282307	241.3	orange
131.58490790912919	216.6	blue
131.34443801563012	194.9	blue
198.4545460574983	194.9	blue
201.95096208228858	232.2	blue
166.7028219810668	195.3	blue
253.29611004820424	196.5	blue
258.16565624077293	230.9	blue
222.04279344879635	230.5	blue
197.42558837050083	228.7	blue
239.32836776143722	216.19999999999996	orange
219.65792640434466	219.4	blue
247.9417577896341	238.0	blue
162.62539213379355	195.2	blue
200.3525276208674	195.9	blue
