# Supplementary material for: Combining mechanistic and machine learning models for predictive engineering and optimization of tryptophan metabolism
Source: Nat Commun. 2020 Sep 25;11:4880. doi: 10.1038/s41467-020-17910-1 (PMC7519671; doi:10.1038/s41467-020-17910-1)
Supplement: Supplementary file 9 — Source Data [file 41467_2020_17910_MOESM9_ESM.zip › Supplementary Figure_2_sdata.gbk]

LOCUS       Figure_S2     21590 bp    DNA     linear   DNA 
ACCESSION   DNA_TrpNA-W\Design-A
VERSION     DNA_TrpNA-W\Design-A.0
KEYWORDS    .
FEATURES             Location/Qualifiers
     misc_feature    1001..1454
                     /label="XII-5 UP"
                     /vntifkey="21"
     misc_feature    complement(1494..2708)
                     /feature_type="PCR product"
                     /label="PCR1"
     primer_bind     1650..1673
                     /label="ID-224"
                     /type="primer"
                     /vntifkey="27"
                     /label="seq1"
     promoter        1688..2687
                     /label="pPCK1"
                     /promoter_type="eukaryotic"
                     /type="eukaryotic"
                     /vntifkey="29"
     CDS             2688..4337
                     /label="PCK1"
                     /type="CDS"
                     /vntifkey="4"
     misc_feature    complement(4138..5860)
                     /feature_type="PCR product"
                     /label="PCR2"
     terminator      4338..4842
                     /label="tPCK1"
                     /type="terminator"
                     /vntifkey="43"
     primer_bind     4783..4803
                     /label="seq2"
     promoter        4843..5841
                     /label="pTAL1"
                     /promoter_type="eukaryotic"
                     /type="eukaryotic"
                     /vntifkey="29"
     CDS             5842..6849
                     /label="TAL1"
                     /type="CDS"
                     /vntifkey="4"
     misc_feature    complement(6650..8382)
                     /feature_type="PCR product"
                     /label="PCR3"
     terminator      6850..7360
                     /label="tTAL1"
                     /type="terminator"
                     /vntifkey="43"
     primer_bind     7308..7327
                     /label="seq3"
     promoter        7361..8360
                     /label="pTKL1"
                     /promoter_type="eukaryotic"
                     /type="eukaryotic"
                     /vntifkey="29"
     CDS             8361..10403
                     /label="TKL1"
                     /type="CDS"
                     /vntifkey="4"
     misc_feature    complement(10190..11945)
                     /feature_type="PCR product"
                     /label="PCR4"
     terminator      10404..10902
                     /label="tTKL1"
                     /type="terminator"
                     /vntifkey="43"
     primer_bind     10839..10857
                     /label="seq4"
     promoter        10903..11902
                     /label="pCDC19"
                     /promoter_type="eukaryotic"
                     /type="eukaryotic"
                     /vntifkey="29"
     CDS             11903..13405
                     /label="CDC19"
                     /type="CDS"
                     /vntifkey="4"
     misc_feature    complement(13203..15005)
                     /feature_type="PCR product"
                     /label="PCR5"
     terminator      13406..13905
                     /label="tCDC19"
                     /type="terminator"
                     /vntifkey="43"
     primer_bind     13824..13842
                     /label="seq5"
     promoter        13906..14905
                     /label="pPFK1"
                     /promoter_type="eukaryotic"
                     /type="eukaryotic"
                     /vntifkey="29"
     CDS             14906..17869
                     /label="PFK1"
                     /note="PFK1 gene from CEN.PK"
                     /vntifkey="4"
     terminator      17870..18411
                     /label="tPFK1"
                     /type="terminator"
                     /vntifkey="43"
     B               18412..19592
                     /label="HIS3_cassette"
                     /type="misc_feature"
                     /vntifkey="21"
                     /label="HIS3cassette"
     misc_feature    19915..20590
                     /label="XII-5 Down"
                     /vntifkey="21"
ORIGIN
        1 ACAAGTCTTG GAAAACAGGC TTCAAAGCAT TCTTGAAGAT TGGGTACCAG TCCAAAGCAC
       61 CTCTTCTGGC GGTGGTGGAA CAAGCATCGT ACATGTAATC CATACCGTAC TTACCGATCA
      121 ATGGGTATAG AGATTGGGTA GCTTCTTCGA CGGTTTCGTT GAAAGCTTCA GATGGGGAGT
      181 GACCGTTTTC TCTCAAGACG TCGTATTGAG CCAAGAACAT ACCGTGGATA CCACCCATTA
      241 AACAACCTCT TTCACCGTAC AAGTCAGAGT TGACTTCTCT TTCGAAAGTG GTTTGGTAAA
      301 CGTAACCGGA ACCAATGGCA ACGGCCAAAG CTTGGGCCTT TTCGTGAGCC TTACCGGTGA
      361 CATCGTTCCA GACGGCGTAA GAAGAGTTAA TACCACGACC TTCCTTGAAC AAAGATCTGA
      421 CAGTTCTACC GGAACCCTTT GGAGCAACCA AGATAACATC TAAGTCCTTT GGTGGTTCAA
      481 CGTGAGTCAA GTCCTTGAAG ACTGGGGAGA AACCGTGGGA GAAGTACAAA GTCTTACCCT
      541 TGGTCAACAA TGGCTTGATA GCAGGCCAGG TTTCTGATTG AGCGGCATCG GACAACAAGT
      601 TCATAACGTA ACTACCTCTC TTGATAGCAT CTTCAACAGT GAACAAGTTC TTGCCTGGAA
      661 CCCAACCGTC TTCGATGGCA GCCTTCCAAG AAGCACCATC TTTACGGACA CCAATGATAA
      721 CGTTCAAACC GTTGTCTCTC AAGTTCAAAC CTTGACCGTA ACCTTGGGAA CCGTAACCGA
      781 TCAAAGCAAA AGTGTCGTTC TTGAAGTAGT CCAACAACTT TTCTCTTGGC CAGTCAGCTC
      841 TTTCGTAGAC GGTTTCAACA GTACCACCGA AGTTGATTTG CTTCAAACCA CGGGTAGTGA
      901 TCATTGGCTT AACGAAACGG GCAGCTGGTC TGCTGTAAGC AGCAGCACGG GTGGCCAAAG
      961 CAAAGGTTCT CTTAGCAGTG ATGACACGGG AGTTGCAGAT CAATCTGGCG GCTTGAGTTC
     1021 TCAACATGTT TTATTTTTTA CTTATATTGC TGGTAGGGTA AAAAAATATA ACTCCTAGGA
     1081 ATAGGTTGTC TATATGTTTT TGTCTTGCTT CTATAATTGT AACAAACAAG GAAAGGGAAA
     1141 ATACTGGGTG TAAAAGCCAT TGAGTCAAGT TAGGTCATCC CTTTTATACA AAATTTTTCA
     1201 ATTTTTTTTC CAAGATTCTT GTACGATTAA TTATTTTTTT TTTGCGTCCT ACAGCGTGAT
     1261 GAAAATTTCG CCTGCTGCAA GATGAGCGGG AACGGGCGAA ATGTGCACGC GCACAACTTA
     1321 CGAAACGCGG ATGAGTCACT GACAGCCACC GCAGAGGTTC TGACTCCTAC TGAGCTCTAT
     1381 TGGAGGTGGC AGAACCGGTA CCGGAGGAGA CCGCTATAAC CGGTTTGAAT TTATTGTCAC
     1441 AGTGTCACAT CAGCATTAAG TCCTCAGCGA GCTCGCATGG AATGCGTGCG ATGAGCGACC
     1501 TCATGCTATA CCTGAGAAAG CAACCTGACC TACAGGAAAG AGTTACTCAA GAATAAGAAT
     1561 TTTCGTTTTA AAACCTAAGA GTCACTTTAA AATTTGTATA CACTTATTTT TTTTATAACT
     1621 TATTTAATAA TAAAAATCAT AAATCATAAG AAATTCGCTT ATTTAGAAGT GTCAACAACG
     1681 TATCTACCAC ATGTCGACGA GTTTGTCATC GAATCCGTAA TGAAGGCGCA AGAAAAACTA
     1741 GAGAGTGCCA GCGAACCGCG TCTTTCCCCT CGCCGCTTTA ACTACGTAGT TCTGATATCT
     1801 GACGACGACG CCATGAAGAA AAAAGCAGAA GAAAAAGAAA TAAAAACGCT AAGCACACGA
     1861 TTTGTGTTTT CTTTGTGCAC AAAACTTGGC GAACAGCGCC ATCTGTGTAC AGACTGATCG
     1921 TTCGTTGTAC GTACATTTAC AACAACACCA ATTCTACTCA CCGCCATAAA TAACACTTTA
     1981 ATTTTAATAT ATACTTTTAT ATGCATATAA CCAACTGACT TCCATCAATT CTGACCAGAG
     2041 CACTTGGGCA GAGCCCCCCA CCCAGGGCCT TGTCGGAAAA AATCGGAATA TCCCACACGA
     2101 TCCACCGGAG AATATCGGGA CGCTGACGGG TGAATGGAGA TCTGGATTTC CTAATTTGGA
     2161 TACATCTCTT TTCTTTTTTT GACTCACAAT AGGAAAAAAC CGAGCTTCCT TTCATCCGGC
     2221 GCGGCTGTGT TCTACATATC ACTGAAGCTC CGGGTATTTT AAGTTATACA AGGGAAAGAT
     2281 GCCGGCTAGA CTAGCAAGTT TTAGGCTGCT TAACATTATG GATAGGCGGA TAAAGGGCCC
     2341 AAACAGGATT GTAAAGCTTA GACGCTTCTG GTTGGACAAT GGTACGTTTG TGTATTAAGT
     2401 AAGGCTTGGC TGGGGATAGC AACATTGGGC AGAGTATAGA AGACCACAAA AAAAAGGTAT
     2461 ATAAGGGCAG AGAAGTCTTT GTAATGTGTG TAACTTCTCT TCCATGTGTA ATCAGTATTT
     2521 CTACTTACTT CTTAAATATA CAGAAGTAAG ACAGATAACC AACAGCCTTT CCCAGATATA
     2581 CATATATATC TTTATTTCAG CTTAAACAAT AATTATATTT GTTTAACTCA AAAATAAAAA
     2641 AAAAAACCAA ACTCACGCAA CTAATTATTC CATAATAAAA TAACAACATG TCCCCTTCTA
     2701 AAATGAATGC TACAGTAGGA TCTACTTCCG AAGTTGAACA AAAAATCAGA CAAGAATTGG
     2761 CTCTTAGTGA CGAAGTCACC ACCATCAGAC GCAATGCTCC AGCTGCCGTT TTGTATGAAG
     2821 ATGGTCTAAA AGAAAATAAA ACTGTCATTT CATCAAGCGG TGCATTGATC GCTTATTCCG
     2881 GTGTTAAAAC CGGAAGATCT CCAAAGGACA AACGTATTGT TGAAGAACCT ACCTCGAAAG
     2941 ACGAAATTTG GTGGGGTCCG GTCAATAAAC CATGTTCTGA AAGAACATGG TCTATCAACC
     3001 GTGAAAGAGC TGCAGATTAC TTGAGAACAA GAGACCACAT TTATATTGTC GATGCATTTG
     3061 CAGGATGGGA TCCAAAATAC AGAATCAAAG TCCGCGTTGT TTGTGCCAGG GCTTACCACG
     3121 CTTTATTCAT GACAAATATG CTTATTAGAC CTACAGAAGA AGAATTAGCC CATTTTGGAG
     3181 AACCTGATTT TACTGTCTGG AACGCTGGTC AGTTCCCAGC CAATTTACAC ACCCAGGATA
     3241 TGTCTTCAAA GAGTACTATA GAAATTAACT TCAAAGCAAT GGAAATGATC ATTTTAGGTA
     3301 CCGAATACGC CGGTGAAATG AAAAAAGGTA TTTTCACAGT TATGTTTTAC TTGATGCCTG
     3361 TGCACCATAA CGTTTTAACT TTGCACTCTT CCGCCAACCA GGGTATTCAA AACGGTGACG
     3421 TTACTTTATT CTTTGGCCTA AGTGGTACCG GGAAAACCAC TTTATCCGCA GACCCACATA
     3481 GATTGTTGAT CGGCGATGAT GAACATTGTT GGTCCGACCA TGGTGTCTTC AATATCGAAG
     3541 GTGGTTGTTA CGCCAAGTGT ATTAATTTAT CTGCCGAAAA GGAGCCTGAA ATTTTCGACG
     3601 CTATCAAGTT TGGTTCTGTA TTAGAAAACG TTATCTATGA CGAGAAGTCG CATGTAGTCG
     3661 ACTATGACGA CTCTTCTATT ACTGAAAATA CTAGATGTGC CTACCCAATT GACTACATTC
     3721 CAAGTGCCAA GATTCCATGT TTGGCGGACT CTCATCCAAA GAACATTATC CTGCTAACTT
     3781 GTGATGCTTC GGGTGTTTTA CCACCAGTAT CTAAATTGAC TCCTGAACAA GTCATGTACC
     3841 ATTTCATCTC TGGTTACACT TCTAAAATGG CTGGTACTGA GCAAGGTGTC ACTGAACCTG
     3901 AACCAACATT TTCATCTTGT TTCGGACAAC CCTTCCTAGC CTTGCACCCT ATTAGATACG
     3961 CAACCATGTT AGCTACAAAG ATGTCTCAAC ATAAAGCTAA TGCGTACTTA ATCAACACCG
     4021 GCTGGACTGG TTCTTCCTAC GTATCTGGTG GTAAACGTTG CCCATTGAAG TACACAAGGG
     4081 CCATTCTGGA TTCTATTCAT GATGGTTCGT TAGCCAATGA AACGTACGAA ACTTTACCGA
     4141 TTTTCAATCT TCAAGTACCT ACCAAGGTTA ACGGTGTTCC AGCTGAGCTT TTGAATCCTG
     4201 CTAAAAACTG GTCTCAAGGT GAATCCAAAT ACAGAGGTGC AGTTACCAAC TTGGCCAACT
     4261 TGTTTGTTCA AAATTTCAAG ATTTATCAAG ACAGAGCCAC ACCAGATGTA TTAGCCGCTG
     4321 GTCCTCAATT CGAGTAAACG AAACATGTTC GTTCGATATG TTCAATCCAA AAAAAAAAAA
     4381 AAGAATTAGA ATTATTTCGA CATCATAAAT GTTCGTAATA TATTATTTTG TCAATTTTTT
     4441 CTCTTCCCAT TTCAGCTTTT TTTTAATAAC TGAAACTGGA TCAACAAGCA CATGTTTTTC
     4501 TAATTAATCT TTCAAACATA TTTATGTATA TACATAAGGA AAATTCAAAA ATCCGATGCA
     4561 ATTAACAGAA TTCTTCTTCA TAGTTCTCTT CATCCATTCT TTCGTAGAAT AAGACGTATA
     4621 CCTCATCGCT AGACATTTCT GTTTTGCCGG CTTCAAAGTT GTTGCGATCC TTGCGATGTT
     4681 GCTGTATATA ATCGTCATCA AATGTAACCC AAACTTGTCT ATTCAGTCCA ATTTCATGGC
     4741 TCTTTTCTTT GTTCACAACA GAAGTATAGT GTCCATTGAT AAGGTTACCG GAATGATTCA
     4801 CCGTTCCATA TAACTTGTAT CGAATCACTT TACCGTTCTT TATCTATACC CATTGATCGG
     4861 TAAGTACGGT ATGGATTACA TGTACGATGC TTGTTCCACC ACCGCCAGAA GAGGTGCTTT
     4921 GGACTGGTAC CCAATCTTCA AGAATGCTTT GAAGCCTGTT TTCCAAGACT TGTACGAATC
     4981 TACCAAGAAC GGTACCGAAA CCAAGAGATC TTTGGAATTC AACTCTCAAC CTGACTACAG
     5041 AGAAAAGCTA GAAAAGGAAT TAGACACCAT CAGAAACATG GAAATCTGGA AGGTTGGTAA
     5101 GGAAGTCAGA AAGTTGAGAC CAGAAAACCA ATAAAGAGGA AAATAATATC AAGTGCTGGA
     5161 AACTTTTTCT CTTGGAATTT TTGCAACATC AAGTCATAGT CAATTGAATT GACCCAATTT
     5221 CACATTTAAG ATTTTTTATT TTTTCATCCG ACATACATCT GTACACTAGG AAGCCCTGTT
     5281 TTTCTGAAGC AGCTTCAAAT ATATATATTT TTTACATATT TATTATGATT CAATGAACAA
     5341 TCTAATTAAA TCGAAAACAA GAACCGAAAC GCGAATAAAT AATTTATTTA GATGGTGACA
     5401 AGTGTATAAG TCCTCATCGG GACAGCTACG ATTTCTCTTT CGGTTTTGGC TGAGCTACTG
     5461 GTTGCTGTGA CGCAGCGGCA TTAGCGCGGC GTTATGAGCT ACCCTCGTGG CCTGAAAGAT
     5521 GGCGGGAATA AAGCGGAACT AAAAATTACT GACTGAGCCA TATTGAGGTC AATTTGTCAA
     5581 CTCGTCAAGT CACGTTTGGT GGACGACCCC TTTCCAACGA ATCGTATATA CTAACATGCG
     5641 CGCGCTTCCT ATATACATAT ATACATATAT ATATATATAT ATGTGTGCGT GTATGTGTAC
     5701 ATCTGTATTT AATTTCCTTA CTCGCGGGTT TTTCTTTTTT CTCAATTCTT GGCTTCCTCT
     5761 TTCTCGAGTA TATAATTTTT CAGGTAAAAT TTAGTACGAT AGTAAAATAC TTCTCGAACT
     5821 CGTCACATAT ACGTGTACAT AATGTCTGAA CCAGCTCAAA AGAAACAAAA GGTTGCTAAC
     5881 AACTCTCTAG AACAATTGAA AGCCTCCGGC ACTGTCGTTG TTGCCGACAC TGGTGATTTC
     5941 GGCTCTATTG CCAAGTTTCA ACCTCAAGAC TCCACAACTA ACCCATCATT GATCTTGGCT
     6001 GCTGCCAAGC AACCAACTTA CGCCAAGTTG ATCGATGTTG CCGTGGAATA CGGTAAGAAG
     6061 CATGGTAAGA CCACCGAAGA ACAAGTCGAA AATGCTGTGG ACAGATTGTT GGTCGAATTC
     6121 GGTAAGGAGA TCTTAAAGAT TGTTCCAGGC AGAGTCTCCA CCGAAGTTGA TGCTAGATTG
     6181 TCTTTTGACA CTCAAGCTAC CATTGAAAAG GCTAGACATA TCATTAAATT GTTTGAACAA
     6241 GAAGGTGTCT CCAAGGAAAG AGTCCTTATT AAAATTGCTT CCACTTGGGA AGGTATTCAA
     6301 GCTGCCAAAG AATTGGAAGA AAAGGACGGT ATCCACTGTA ATTTGACTCT ATTATTCTCC
     6361 TTCGTTCAAG CAGTTGCCTG TGCCGAGGCC CAAGTTACTT TGATTTCCCC ATTTGTTGGT
     6421 AGAATTCTAG ACTGGTACAA ATCCAGCACT GGTAAAGATT ACAAGGGTGA AGCCGACCCA
     6481 GGTGTTATTT CCGTCAAGAA AATCTACAAT TACTACAAGA AGTACGGTTA CAAGACTATT
     6541 GTTATGGGTG CTTCTTTCAG AAGCACTGAC GAAATCAAAA ACTTGGCTGG TGTTGACTAT
     6601 CTAACAATTT CTCCAGCTTT ATTGGACAAG TTGATGAACA GTACTGAACC TTTCCCAAGA
     6661 GTTTTGGACC CTGTCTCCGC TAAGAAGGAA GCCGGCGACA AGATTTCTTA CATCAGCGAC
     6721 GAATCTAAAT TCAGATTCGA CTTGAATGAA GACGCTATGG CCACTGAAAA ATTGTCCGAA
     6781 GGTATCAGAA AATTCTCTGC CGATATTGTT ACTCTATTCG ACTTGATTGA AAAGAAAGTT
     6841 ACCGCTTAAG GAAGTATCTC GGAAATATTA ATTTAGGCCA TGTCCTTATG CACGTTTCTT
     6901 TTGATACTTA CGGGTACATG TACACAAGTA TATCTATATA TATAAATTAA TGAAAATCCC
     6961 CTATTTATAT ATATGACTTT AACGAGACAG AACAGTTTTT TATTTTTTAT CCTATTTGAT
     7021 GAATGATACA GTTTCTTATT CAAGTGTTAT ACCCACACCA AATCCAATAG CAATACCGGC
     7081 CATCACAATC ACTGTTTCGG CAGCCCCTAA GATCAGACAA AACATCCGGA ACCACCTTAA
     7141 ATCAACGTCC CATATGAATC CTTGCAGCAA AGCCGCTCGG TGTTCTTTAT TCATAAGCAA
     7201 CCTCATTAAT CTATAGTCTG AAACTAATTT CCTTCTTGAG CTGCAGCCAA TAATAAAAAA
     7261 TAATGGCGGC ACTATACTAC AACATAGGAG GATCACAATG ATGTTTTCGA TGCTGTAAAC
     7321 GTCCCTGAAT CCATTTTGAC CTGAATCAAA CGAATGAATG ATACTGGACT TGGAAATTCC
     7381 AGAATCGATA CGCGAGAGCA CCCAGGGCAG TCGCACTGAG AGCCCGTTTG AGGACAAGTT
     7441 CGAAATACAC GATGAACGAT AAATAAAAGG CGTGTCAGTA TTCTGCAATC CCGGGGAAAA
     7501 TATTATATCA TATCAATATT CAATGATCTA CGTCTATATA GTTACGTGTA TACGCCGTAA
     7561 TAAGCGCTTT TTTTTTTTTT TTAATTTTCT GACTACTGTT CAGCCATCAA GGTATGTCTA
     7621 AATTAATAAT ATTCAGCATT TTCAACGTGC GCTTACCATC TGCTAATACA CAGCTCCTCT
     7681 GAAAGTTTCT TGGCCGAATG TCATAATTTT CGAACCAAAT ATAAAAATTC ATACACATTA
     7741 AAACAAGATG TGCTTACAAA GCGGATAAGT TCCGCAGCAG CCAAAGCTGC ATTGAGACAT
     7801 TTTTCGCATA CACATCACTT CTCTGGGGAA TGAAGCATCC GAAAACGCCA ACGGGACTAA
     7861 AATACAGCAA ACTTGCATTT TGGTCATTTA TGGTTAGCAA GTTTAAGTGC TACTACATTA
     7921 CATATTACCT GACCCTGAAA ACGGGCTTAA AAGCCCATCT ACTATAGTGC CGCTGCGGGT
     7981 AACCGTAGCT TCTTGCTTTT TTTCCCACCG TCATTTATTT TCTAGTCTTC TTTCCGAGAA
     8041 ATGCCGGCGG CGTTTGCCGT TCCGTTCGCA ATCTCTCGAG AAGTTCGAGA GATGAAAAAT
     8101 TTTCTTGGGA AAGCCAAGAA GGTACGATCG TAGGCATGAT TCATATATAA ACTCTTTCCC
     8161 AATCTTTTTG GTTACGTACA TACTCCCCCC TGATCTTTTA CCTACATACT TGATCGTGAC
     8221 TTCTTGATTC ATTCATTTCT TGTTCTCACC GTTGTCTTCC TTTTAAATTT CGTTTTTTAA
     8281 GTTTCAGATC AAACTGAAGT ACAACAGAGA AGGAAGCTCA TCCCAAGCAA CTCTACATAG
     8341 TTACCTCTTT AGCAAACAAA ATGACTCAAT TCACTGACAT TGATAAGCTA GCCGTCTCCA
     8401 CCATAAGAAT TTTGGCTGTG GACACCGTAT CCAAGGCCAA CTCAGGTCAC CCAGGTGCTC
     8461 CATTGGGTAT GGCACCAGCT GCACACGTTC TATGGAGTCA AATGCGCATG AACCCAACCA
     8521 ACCCAGACTG GATCAACAGA GATAGATTTG TCTTGTCTAA CGGTCACGCG GTCGCTTTGT
     8581 TGTATTCTAT GCTACATTTG ACTGGTTACG ATCTGTCTAT TGAAGACTTG AAACAGTTCA
     8641 GACAGTTGGG TTCCAGAACA CCAGGTCATC CTGAATTTGA GTTGCCAGGT GTTGAAGTTA
     8701 CTACCGGTCC ATTAGGTCAA GGTATCTCCA ACGCTGTTGG TATGGCCATG GCTCAAGCTA
     8761 ACCTGGCTGC CACTTACAAC AAGCCGGGCT TTACCTTGTC TGACAACTAC ACCTATGTTT
     8821 TCTTGGGTGA CGGTTGTTTG CAAGAAGGTA TTTCTTCAGA AGCTTCCTCC TTGGCTGGTC
     8881 ATTTGAAATT GGGTAACTTG ATTGCCATCT ACGATGACAA CAAGATCACT ATCGATGGTG
     8941 CTACCAGTAT CTCATTCGAT GAAGATGTTG CTAAGAGATA CGAAGCCTAC GGTTGGGAAG
     9001 TTTTGTACGT AGAAAATGGT AACGAAGATC TAGCCGGTAT TGCCAAGGCT ATTGCTCAAG
     9061 CTAAGTTATC CAAGGACAAA CCAACTTTGA TCAAAATGAC CACAACCATT GGTTACGGTT
     9121 CCTTGCATGC CGGCTCTCAC TCTGTGCACG GTGCCCCATT GAAAGCAGAT GATGTTAAAC
     9181 AACTAAAGAG CAAATTCGGT TTCAACCCAG ACAAGTCCTT TGTTGTTCCA CAAGAAGTTT
     9241 ACGACCACTA CCAAAAGACA ATTTTAAAGC CAGGTGTCGA AGCCAACAAC AAGTGGAACA
     9301 AGTTGTTCAG CGAATACCAA AAGAAATTCC CAGAATTAGG TGCTGAATTG GCTAGAAGAT
     9361 TGAGCGGCCA ACTACCCGCA AATTGGGAAT CTAAGTTGCC AACTTACACC GCCAAGGACT
     9421 CTGCCGTGGC CACTAGAAAA TTATCAGAAA CTGTTCTTGA GGATGTTTAC AATCAATTGC
     9481 CAGAGTTGAT TGGTGGTTCT GCCGATTTAA CACCTTCTAA CTTGACCAGA TGGAAGGAAG
     9541 CCCTTGACTT CCAACCTCCT TCTTCCGGTT CAGGTAACTA CTCTGGTAGA TACATTAGGT
     9601 ACGGTATTAG AGAACACGCT ATGGGTGCCA TAATGAACGG TATTTCAGCT TTCGGTGCCA
     9661 ACTACAAACC ATACGGTGGT ACTTTCTTGA ACTTCGTTTC TTATGCTGCT GGTGCCGTTA
     9721 GATTGTCCGC TTTGTCTGGC CACCCAGTTA TTTGGGTTGC TACACATGAC TCTATCGGTG
     9781 TCGGTGAAGA TGGTCCAACA CATCAACCTA TTGAAACTTT AGCACACTTC AGATCCCTAC
     9841 CAAACATTCA AGTTTGGAGA CCAGCTGATG GTAACGAAGT TTCTGCCGCC TACAAGAACT
     9901 CTTTAGAATC CAAGCATACT CCAAGTATCA TTGCTTTGTC CAGACAAAAC TTGCCACAAT
     9961 TGGAAGGTAG CTCTATTGAA AGCGCTTCTA AGGGTGGTTA CGTACTACAA GATGTTGCTA
    10021 ACCCAGATAT TATTTTAGTG GCTACTGGTT CCGAAGTGTC TTTGAGTGTT GAAGCTGCTA
    10081 AGACTTTGGC CGCAAAGAAC ATCAAGGCTC GTGTTGTTTC TCTACCAGAT TTCTTCACTT
    10141 TTGACAAACA ACCCCTAGAA TACAGACTAT CAGTCTTACC AGACAACGTT CCAATCATGT
    10201 CTGTTGAAGT TTTGGCTACC ACATGTTGGG GCAAATACGC TCATCAATCC TTCGGTATTG
    10261 ACAGATTTGG TGCCTCCGGT AAGGCACCAG AAGTCTTCAA GTTCTTCGGT TTCACCCCAG
    10321 AAGGTGTTGC TGAAAGAGCT CAAAAGACCA TTGCATTCTA TAAGGGTGAC AAGCTAATTT
    10381 CTCCTTTGAA AAAAGCTTTC TAAATTCTGA TCGTAGATCA TCAGATTTGA TATGATATTA
    10441 TTTGTGAAAA AATGAAATAA AACTTTATAC AACTTAAATA CAACTTTTTT TATAAACGAT
    10501 TAAGCAAAAA AATAGTTTCA AACTTTTAAC AATATTCCAA ACACTCAGTC CTTTTCCTTC
    10561 TTATATTATA GGTGTACGTA TTATAGAAAA ATTTCAATGA TTACTTTTTC TTTCTTTTTC
    10621 CTTGTACCAG CACATGGCCG AGCTTGAATG TTAAACCCTT CGAGAGAATC ACACCATTCA
    10681 AGTATAAAGC CAATAAAGAA TATAACTCCT AAAAGGCTAA TTGAAACCCT GTGATTTTTG
    10741 ATAAGCGATA GAAAACTGAG AAGGGAAAGT TAACACGAAA ATGACAATTG AAAAACCAAA
    10801 AATATCGGTC GCATTCATTT GTTTGGGTAA CTTCTGTAGA TCACCAATGG CGGAAGCCAT
    10861 TTTCAAACAT GAAGTCGAAA AGGCTAATCT AGAAAATCGA TTACTTGAGA TGTGTGTCAA
    10921 TGCTAGTATT TTGGAGATTA ATCTCAGTAC AAAACAATAT TAAAAAGAGG TGAATTATTT
    10981 TTCCCCCCTT ATTTTTTTTT TGTTAGAATT GATCCAAATG TAAATAAACA ATCACNAAAA
    11041 AAAAAAAAAA ATAGCCGCCA TGACCTCGGA TCGTCGGTTG TGATACGGTC AGGGTAGCGC
    11101 CCTGGTCAAA CTTCAGAACT AAGAAAAATA ACAAGGAAGA AAAAAATAGC TAATTTTTCC
    11161 GGCAGAAAGA TTTTCGCTAC CCGAAAGTTT TTCCGGCAAG CTAAATGGAA AAGGAAAGAT
    11221 TATTGAAAGA GAAAGAAAGA AAAAAAAAAT GTACACCCAG ACATCGGGCT TCCACAATTT
    11281 CGGCTCTATT GTTTTCCATC TCTCGCAACG GCGGGATTCC TCTATGGCGT GTGATGTCTG
    11341 TATCTGTTAC TTAATCCAGA AACTGGCACT TGACCCAACT CTGCCACGTG GGTCGTTTTG
    11401 CTATCGACAG ATTGGGAGAT TTTCATAGTA GAGTTCAGCA TGATAGCTAC GTAAATGTGT
    11461 TCCGCACCGT CACAAAGTGT TTTCTACTGT TCTTTCTTCT TTCGTTCATT CAGTTGAGTT
    11521 GAGTGAGTGC TTTGTTCAAT GGATCTTAGC TAAAATGCAT ATTTTTTCTC TTGGTAAATG
    11581 AATGCTTGTG ATGTCTTCCA AGTGATTTCC TTTCCTTCCC ATATGATGCT AGGTACCTTT
    11641 AGTGTCTTCC TGAAAAAAAA GGCTCGCCAT CAAAACGATA TTCGTTGGCT TTTTTTTCTG
    11701 AATTATAAAT ACTCTTTAGT AACTTTCCAT TTTCAAGAAC CTCTTTTTTC CAGTTATATC
    11761 ATGGTCCCCT TTCAAAGTTA TTCTCTACTC TTTTTCATAT TCATTCTTTT TCATCCTTTG
    11821 GTTTTTTATT CTTAACTTGT TTATTATTCT CTCTTGTTTC TATTTACAAG ACACCAATCA
    11881 AAACAAATAA AACATCATCA CAATGTCTAG ATTAGAAAGA TTGACCTCAT TAAACGTTGT
    11941 TGCTGGTTCT GACTTGAGAA GAACCTCCAT CATTGGTACC ATCGGTCCAA AGACCAACAA
    12001 CCCAGAAACC TTGGTTGCTT TGAGAAAGGC TGGTTTGAAC ATTGTCCGTA TGAACTTCTC
    12061 TCACGGTTCT TACGAATACC ACAAGTCTGT CATTGACAAC GCCAGAAAGT CCGAAGAATT
    12121 GTACCCAGGT AGACCATTGG CCATTGCTTT GGACACCAAG GGTCCAGAAA TCAGAACTGG
    12181 TACCACCACC AACGATGTTG ACTACCCAAT CCCACCAAAC CACGAAATGA TCTTCACCAC
    12241 CGATGACAAG TACGCTAAGG CTTGTGACGA CAAGATCATG TACGTTGACT ACAAGAACAT
    12301 CACCAAGGTC ATCTCCGCTG GTAGAATCAT CTACGTTGAT GATGGTGTTT TGTCTTTCCA
    12361 AGTTTTGGAA GTCGTTGACG ACAAGACTTT GAAGGTCAAG GCTTTGAACG CCGGTAAGAT
    12421 CTGTTCCCAC AAGGGTGTCA ACTTACCAGG TACCGATGTC GATTTGCCAG CTTTGTCTGA
    12481 AAAGGACAAG GAAGATTTGA GATTCGGTGT CAAGAACGGT GTCCACATGG TCTTCGCTTC
    12541 TTTCATCAGA ACCGCCAACG ATGTTTTGAC CATCAGAGAA GTCTTGGGTG AACAAGGTAA
    12601 GGACGTCAAG ATCATTGTCA AGATTGAAAA CCAACAAGGT GTTAACAACT TCGACGAAAT
    12661 CTTGAAGGTC ACTGACGGTG TTATGGTTGC CAGAGGTGAC TTGGGTATTG AAATCCCAGC
    12721 CCCAGAAGTC TTGGCTGTCC AAAAGAAATT GATTGCTAAG TCTAACTTGG CTGGTAAGCC
    12781 AGTTATCTGT GCTACCCAAA TGTTGGAATC CATGACTTAC AACCCAAGAC CAACCAGAGC
    12841 TGAAGTTTCC GATGTCGGTA ACGCTATCTT GGATGGTGCT GACTGTGTTA TGTTGTCTGG
    12901 TGAAACCGCC AAGGGTAACT ACCCAATCAA CGCCGTTACC ACTATGGCTG AAACCGCTGT
    12961 CATTGCTGAA CAAGCTATCG CTTACTTGCC AAACTACGAT GACATGAGAA ACTGTACTCC
    13021 AAAGCCAACC TCCACCACCG AAACCGTCGC TGCCTCCGCT GTCGCTGCTG TTTTCGAACA
    13081 AAAGGCCAAG GCTATCATTG TCTTGTCCAC TTCCGGTACC ACCCCAAGAT TGGTTTCCAA
    13141 GTACAGACCA AACTGTCCAA TCATCTTGGT TACCAGATGC CCAAGAGCTG CTAGATTCTC
    13201 TCACTTGTAC AGAGGTGTCT TCCCATTCGT TTTCGAAAAG GAACCTGTCT CTGACTGGAC
    13261 TGATGATGTT GAAGCCCGTA TCAACTTCGG TATTGAAAAG GCTAAGGAAT TCGGTATCTT
    13321 GAAGAAGGGT GACACTTACG TTTCCATCCA AGGTTTCAAG GCCGGTGCTG GTCACTCCAA
    13381 CACTTTGCAA GTCTCTACCG TTTAAAAAAA GAATCATGAT TGAATGAAGA TATTATTTTT
    13441 TTGAATTATA TTTTTTAAAT TTTATATAAA GACATGGTTT TTCTTTTCAA CTCAAATAAA
    13501 GATTTATAAG TTACTTAAAT AACATACATT TTATAAGGTA TTCTATAAAA AGAGTATTAT
    13561 GTTATTGTTA ACCTTTTTGT CTCCAATTGT CGTCATAACG ATGAGGTGTT GCATTTTTGG
    13621 AAACGAGATT GACATAGAGT CAAAATTTGC TAAATTTGAT CCCTCCCATC GCAAGATAAT
    13681 CTTCCCTCAA GGTTATCATG ATTATCAGGA TGGCGAAAGG ATACGCTAAA AATTCAATAA
    13741 AAAATTCAAT ATAATTTTCG TTTCCCAAGA ACTAACTTGG AAGGTTATAC ATGGGTACAT
    13801 AAATGCAGAT GCCAGTGAAC TATGTTCAGC TTCTGGCCTT CGTTTGGTGG TTTAATCTAT
    13861 TTTTTATAAA AAATGACGCG GGCAGATTCA ATTAGTGTCC TAAATACCTC ATCTATAATT
    13921 TTTACCCTGA TCTAACTAAC TTTGGCATGC CTGGTTCAAT CTACGGGTTA CAGTCATCGT
    13981 TGAAAACGAT GGAAAAACAT GTCGAGATTC CTCAATCCAT ACACCATTAT AGTCCGTTTT
    14041 ATCAGCTTCC ACTAATTTTT TAAATCTCAG TTTCTTCTTG AAATTTAGCA TCGTGCATGG
    14101 GATAGCGGCT AGTAAAAAAG AAAATTAATA TCTCATTAAC AAAGTTATTG TACATAATCC
    14161 GGTACAATAT TCTTCAATGT ACTCTCTAAT ATCGAGCACA CTGGCAATAT TCATGCACAC
    14221 ATTCGCCTAA TGCTGACGAA TGCTTAATCA GTGCAATTAC TGCCACCCTC TTGATATGTG
    14281 GGCTAAATCC TTTAGGACCT GTAAAAAATG CAATCACGTT TTCACATTTT TTTTTTTCTT
    14341 GCGGAATTGC GGAATTTCCC AGTTGGCAGC GTTATCCGAT TTGAGATCGA CTTGCATCAA
    14401 CCTTTGAAAA ATATAAGGAT GAGAAAGTGA AATCGGTTTT TTTTTTCCAT TGTCGTCATC
    14461 AACATGATTT TTTAAATAAA TAAATACGAT TTTTTATTTT TTTTCCCTTC TTTGTTTTTG
    14521 TTTTGCTTAT TCCCATCTTC ATTATTAAAT TCTTCCGCTC TTAATAAAGG AGTTTTTTTA
    14581 TTATCTTCTT GTGTAATCAT CCTTTTTCTT TAATTTTCTT CCTTTTCTTT TTCTCTTTAC
    14641 TGGTTTTTTT ACTTCTTTAT TCTCAACCAT CTAAAGAATA TTATTGCTTT CTACCAATAA
    14701 AATCTGTTAA TTCTATTTGG ATTGTCGTCT ACTCAAGTCT CGCCTAGTAA ATAAACGATA
    14761 AACAAATTTG AAGTAAGAAT AACAATATAG GGAGAGAAAT TTTTCTATTT TTAATTTCGA
    14821 AACAGGTACC AAAAAATCTA AGTTCACTTT AGCACTATTT GGGAAAGCTT TTATATAAAA
    14881 AATCTGAAAC AAAATCATAT CAAAGATGCA ATCTCAAGAT TCATGCTACG GTGTTGCATT
    14941 CAGATCTATC ATCACAAATG ATGAAGCTTT ATTCAAGAAG ACCATTCACT TTTATCACAC
    15001 TCTAGGATTT GCAACTGTGA AAGATTTCAA CAAATTCAAA CATGGTGAAA ATAGCTTACT
    15061 ATCTTCAGGG ACTTCCCAAG ATTCCTTGAG AGAAGTTTGG TTAGAATCTT TCAAGTTGAG
    15121 TGAGGTTGAT GCTTCTGGGT TCCGTATACC ACAACAAGAA GCTACTAACA AGGCTCAAAG
    15181 TCAAGGTGCT CTATTAAAGA TTCGTTTAGT GATGTCTGCT CCAATCGATG AAACTTTCGA
    15241 CACCAACGAA ACCGCCACAA TCACTTATTT CTCTACTGAT TTGAACAAGA TTGTCGAGAA
    15301 ATTCCCAAAA CAAGCCGAAA AATTGTCCGA TACCTTAGTG TTTTTGAAAG ATCCAATGGG
    15361 CAACAACATC ACCTTCTCAG GCTTAGCTAA TGCAACCGAT TCCGCTCCAA CTTCCAAAGA
    15421 TGCTTTCTTA GAAGCTACCT CCGAAGACGA AATCATCTCT AGAGCTTCTT CCGATGCTTC
    15481 TGACTTACTA AGACAAACAT TGGGCTCTTC TCAAAAGAAG AAGAAGATTG CTGTCATGAC
    15541 TTCTGGTGGT GATTCTCCAG GTATGAATGC CGCTGTTCGT GCCGTTGTTC GTACAGGTAT
    15601 ACATTTCGGC TGTGATGTTT TTGCTGTTTA CGAAGGTTAC GAAGGTTTAC TAAGAGGCGG
    15661 TAAATATTTA AAGAAAATGG CTTGGGAAGA TGTCAGAGGT TGGTTAAGTG AAGGTGGTAC
    15721 TTTGATTGGT ACTGCTCGTT CTATGGAATT CAGAAAGCGT GAGGGTCGTA GACAAGCTGC
    15781 AGGCAATTTA ATTTCGCAAG GTATTGACGC TTTGGTTGTT TGTGGTGGTG ATGGTTCTTT
    15841 AACCGGTGCT GATCTTTTCA GACACGAATG GCCATCTTTG GTTGATGAAT TGGTTGCAGA
    15901 AGGTAGATTC ACTAAAGAAG AAGTCGCCCC ATACAAGAAT TTGTCCATTG TTGGTCTTGT
    15961 CGGTTCCATC GATAATGATA TGTCTGGTAC TGACTCTACC ATTGGTGCTT ATTCTGCTTT
    16021 GGAAAGAATC TGTGAAATGG TTGACTACAT TGATGCCACC GCTAAATCCC ACTCCCGTGC
    16081 CTTTGTTGTT GAAGTTATGG GTAGACATTG TGGTTGGTTG GCCTTGATGG CTGGTATTGC
    16141 TACCGGTGCC GATTACATTT TTATTCCAGA AAGAGCTGTT CCTCACGGAA AATGGCAGGA
    16201 CGAATTGAAG GAAGTGTGCC AAAGACACAG AAGTAAGGGT AGAAGAAATA ACACAATTAT
    16261 TGTCGCTGAA GGTGCTTTAG ATGATCAATT AAACCCTGTT ACTGCCAATG ACGTCAAAGA
    16321 TGCTTTGATT GAATTGGGTC TAGACACCAA GGTAACCATT CTAGGTCACG TTCAAAGAGG
    16381 TGGTACAGCT GTTGCTCATG ACAGATGGTT AGCTACTCTA CAAGGTGTCG ATGCTGTTAA
    16441 GGCCGTTCTG GAATTTACCC CTGAAACTCC TTCTCCATTA ATTGGTATTT TAGAAAACAA
    16501 GATAATTAGA ATGCCATTGG TTGAATCTGT GAAGTTGACT AAATCTGTTG CCACTGCCAT
    16561 TGAAAACAAA GATTTCGATA AGGCAATTTC TTTAAGAGAC ACAGAATTTA TTGAACTTTA
    16621 CGAAAACTTC TTATCCACTA CCGTTAAAGA TGATGGTTCC GAATTATTGC CAGTATCTGA
    16681 CAGACTAAAC ATTGGTATTG TCCATGTTGG TGCCCCATCT GCTGCTTTGA ACGCTGCCAC
    16741 CCGTGCCGCA ACTCTATACT GTTTGTCTCA CGGCCATAAA CCATACGCTA TCATGAATGG
    16801 TTTCAGTGGA TTGATTCAAA CCGGTGAAGT GAAGGAACTA TCATGGATTG ATGTCGAAAA
    16861 CTGGCATAAC TTGGGTGGTT CCGAAATCGG TACGAACAGA TCTGTTGCTT CAGAAGATTT
    16921 GGGTACCATT GCTTACTACT TCCAAAAGAA CAAGCTAGAC GGTTTGATTA TTCTTGGTGG
    16981 TTTTGAAGGT TTCAGGTCCT TGAAGCAATT GCGTGACGGT AGAACCCAAC ACCCAATCTT
    17041 TAACATTCCA ATGTGTTTGA TTCCAGCCAC TGTTTCTAAC AACGTTCCAG GTACTGAATA
    17101 CTCACTTGGT GTTGATACCT GTTTGAACGC ATTAGTCAAT TACACTGATG ACATCAAACA
    17161 GAGTGCTTCT GCGACAAGAA GAAGAGTCTT CGTCTGTGAA GTCCAAGGTG GTCACTCTGG
    17221 TTACATCGCT TCTTTCACTG GTTTAATCAC TGGTGCTGTT TCAGTGTACA CTCCAGAAAA
    17281 GAAGATCGAC TTAGCTTCTA TCAGAGAAGA TATAACTCTA TTAAAAGAGA ACTTTCGTCA
    17341 CGACAAAGGT GAAAACAGAA ACGGTAAGCT ATTGGTTAGA AACGAACAAG CTTCTAGCGT
    17401 ATATAGCACT CAATTGTTGG CTGACATCAT CTCTGAAGCA AGCAAGGGTA AGTTTGGTGT
    17461 TAGAACTGCT ATCCCAGGCC ATGTTCAACA AGGTGGTGTT CCATCTTCTA AAGACCGTGT
    17521 CACCGCTTCC AGATTTGCTG TCAAATGTAT CAAGTTTATC GAACAATGGA ACAAGAAAAA
    17581 TGAAGCTTCT CCAAACACTG ACGCTAAGGT TTTGAGATTC AAGTTCGATA CTCACGGTGA
    17641 AAAGGTACCA ACTGTTGAGC ACGAAGATGA CTCTGCTGCT GTTATCTGTG TTAATGGTTC
    17701 TCACGTTTCC TTCAAGCCAA TTGCTAACCT TTGGGAAAAC GAAACCAACG TTGAATTAAG
    17761 AAAGGGTTTT GAAGTTCACT GGGCTGAATA CAACAAGATT GGTGACATCC TGTCCGGTAG
    17821 ATTAAAGTTG AGAGCTGAGG TAGCCGCTTT AGCCGCTGAA AACAAATGAA TGATTGCAAT
    17881 GAAAAGTTTA AGTTAAGCAA AAGGAGGTAA AAATGGCATG CACTTTAATT TTTATACAAT
    17941 CGTTTTTTTG TCATAAGACT TATTTATGTA TCTGTTGTTT TTCTTTTTCT ATCCTCTATT
    18001 TTTGTCTATT TGTCTTTGTT TTACTCTTTT TCATTATTAT TTCTTTATAT AATTTTTGTA
    18061 CGATATGATA CACATAACAA TGAGCAATGA ACATATTTCT AATCCTAACC ATTAGATATA
    18121 CTTTTCAACT GAGGAATAAT GGCGCCTTGA TTAAACTAAG CTATGGAATT TGCATTATTC
    18181 AAGTTTTAGG GTGTGCTTAA TCTGCGTTGA CAATGGTTCA CGAAGACGAC ATCGGCAACT
    18241 TTGCTGTACT ACAAATTGCT CTGAATGTGA GGCTGATCCA CATCATAGTG AGGCGCGCTA
    18301 CCTTAATTGT AGTCGTATTG TCATCGGTCT ACGAATACCG TTTGGTTTAT TTGTCGGCCT
    18361 TTTTTCTTTC CGTTTCTTTT TATCTTTCCG CTGGAAAAAT GGAAACTAGT GCGTTTTAAG
    18421 AGCTTGGTGA GCGCTAGGAG TCACTGCCAG GTATCGTTTG AACACGGCAT TAGTCAGGGA
    18481 AGTCATAACA CAGTCCTTTC CCGCAATTTT CTTTTTCTAT TACTCTTGGC CTCCTCTAGT
    18541 ACACTCTATA TTTTTTTATG CCTCGGTAAT GATTTTCATT TTTTTTTTTC CCCTAGCGGA
    18601 TGACTCTTTT TTTTTCTTAG CGATTGGCAT TATCACATAA TGAATTATAC ATTATATAAA
    18661 GTAATGTGAT TTCTTCGAAG AATATACTAA AAAATGAGCA GGCAAGATAA ACGAAGGCAA
    18721 AGATGACAGA GCAGAAAGCC CTAGTAAAGC GTATTACAAA TGAAACCAAG ATTCAGATTG
    18781 CGATCTCTTT AAAGGGTGGT CCCCTAGCGA TAGAGCACTC GATCTTCCCA GAAAAAGAGG
    18841 CAGAAGCAGT AGCAGAACAG GCCACACAAT CGCAAGTGAT TAACGTCCAC ACAGGTATAG
    18901 GGTTTCTGGA CCATATGATA CATGCTCTGG CCAAGCATTC CGGCTGGTCG CTAATCGTTG
    18961 AGTGCATTGG TGACTTACAC ATAGACGACC ATCACACCAC TGAAGACTGC GGGATTGCTC
    19021 TCGGTCAAGC TTTTAAAGAG GCCCTACTGG CGCGTGGAGT AAAAAGGTTT GGATCAGGAT
    19081 TTGCGCCTTT GGATGAGGCA CTTTCCAGAG CGGTGGTAGA TCTTTCGAAC AGGCCGTACG
    19141 CAGTTGTCGA ACTTGGTTTG CAAAGGGAGA AAGTAGGAGA TCTCTCTTGC GAGATGATCC
    19201 CGCATTTTCT TGAAAGCTTT GCAGAGGCTA GCAGAATTAC CCTCCACGTT GATTGTCTGC
    19261 GAGGCAAGAA TGATCATCAC CGTAGTGAGA GTGCGTTCAA GGCTCTTGCG GTTGCCATAA
    19321 GAGAAGCCAC CTCGCCCAAT GGTACCAACG ATGTTCCCTC CACCAAAGGT GTTCTTATGT
    19381 AGTGACACCG ATTATTTAAA GCTGCAGCAT ACGATATATA TACATGTGTA TATATGTATA
    19441 CCTATGAATG TCAGTAAGTA TGTATACGAA CAGTATGATA CTGAAGATGA CAAGGTAATG
    19501 CATCATTCTA TACGTGTCAT TCTGAACGAG GCGCGCTTTC CTTTTTTCTT TTTGCTTTTT
    19561 CTTTTTTTTT CTCTTGAACT CGACGGATCT ATNNNNNNNN NATCCGCTCT AACCGAAAAG
    19621 GAAGGAGTTA GACAACCTGA AGTCTAGGTC CCTATTTATT TTTTTATAGT TATGTTAGTA
    19681 TTAAGAACGT TATTTATATT TCAAATTTTT CTTTTTTTTC TGTACAGACG CGTGTACGCA
    19741 TGTAACATTA TACTGAAAAC CTTGCTTGAG AAGGTTTTGG GACGCTCGAA GATCGCGTAC
    19801 CCAATTCGCC CTATAGTGAG TCGTATTACG CGCGCTCACT GGCCGTCGTT TTACAACGTC
    19861 GTGACTGGGA AAACCCTGGC GTTACCCCTG CAGGACTAGT GCTGAGGCAT TAATGCAACT
    19921 CAGAAGTTTG ACAGCAAGCA AGTTCATCAT TCGAACTAGC CTTATTGTTT TAGTTCAGTG
    19981 ACAGCGAACT GCCGTACTCG ATGCTTTATT TCTCACGGTA GAGCGGAAGA ACAGATAGGG
    20041 GCAGCGTGAG AAGAGTTAGA AAGTAAATTT TTATCACGTC TGAAGTATTC TTATTCATAG
    20101 GAAATTTTGC AAGGTTTTTT AGCTCAATAA CGGGCTAAGT TATATAAGGT GTTCACGCGA
    20161 TTTTCTTGTT ATGTATACCT CTTCTCTGAG GAATGGTACT ACTGTCCTGA TGTAGGCTCC
    20221 TTAAATTGGT GGGCAAGAAT AACTTATCGA TATTTTGTAT ATTGGTCTTG GAGTTCACCA
    20281 CGTAATGCCT GTTTAAGACC ATCAGTTAAC TCTAGTATTA TTTGGTCTTG GCTACTGGCC
    20341 GTTTGCTATT ATTCAAGTCT TTTGTGCCTT CCCGTCGGGT AAGGGAGTTA TTTAGGGATA
    20401 CAGAATCTAA CGAAAACTAA ATCTCAATGA TTAACTCTAT TTAATCCTTT TTTGAAAGGC
    20461 AAAAGAGGTC CCTTGTTCAC TTACAACGTT CTTAGCCAAA TTCGCTTATC ACTTACTACT
    20521 TCACGATATA CAGAAGTAAA AACATATAAA AAGATGTCTG TTTGTTTAGC CATCACAAAA
    20581 GGTATCGCAG TTTCTTCTAT AGGCCTCTAC TCTGGTCTTT TGGCTTCCGC TTCATTGATT
    20641 ACATCTACTA CTCCACTAGA GGTTTTAACA GGATCCCTTA CTCCCACTTT AACCACTTTG
    20701 AAAAATGCGG CCACCGCCTT GGGAGCGTTT GCGTCAACTT TCTTTTGTGT GAGCTTTTTC
    20761 GGCGCTCCTC CCTCATTGAG ACACCCCTAC TTACTCTATG GTATGCTTGC AGCTCCATTA
    20821 TCTTCATTTG TTCTAGGATG TGCCTCCAAC TATCAGTCTA GAAAGTACAG TAAAGTCTCT
    20881 AAGGAATCTT CTTTATTTCC CGAAGACAGC AAACCCGCTG CTTCCGAACT GAGCGATTCT
    20941 ATTATTGATT TAGGTGAAGA CAACCATGCT TCAGAAAATA CACCTCGAGA CGGGAAGCCT
    21001 GCAGCAACCA CAGTATCAAA GCCGGCAGAG GCATTGCACA CCGGTCCCCC AATCCATACT
    21061 AAAAATCTAA TTGCAGCAAC TGCTATTGCT ATTGTTGGCT TTGTACAAGC CGTTATTGGC
    21121 GTTTATGGGG AAGGACAATT TATCTAGTGT TTCTCGTTCA CGTATTTATC TCTACAAGAA
    21181 TTTGTAGCTG CCTGAACTCG GCTCCTCTCT CTCTCCAAAA ATAAAGTGTG TAGTAATTTG
    21241 CAGTTTTTTT ATATATTCCT ACGAGTTTTC AAACGTTCAA AAGACAGTAT GTTCAAAAAT
    21301 TGTGCATACA CACACGTATG CACATATATA CATAATAATA CACTGTAATA AGCACATTTG
    21361 TAGGTGCTCT TGCACTTGGT TTATTACTGT CACTGACTTT TCTCACCCGG CCGAGAGTCG
    21421 TGCGAAAATT CGCATGTTAA AGTGAGAAAA TAGAGAAAAC AACACAGCTG AAAAAAGTAT
    21481 TGGTAACAGT TCAATACGTG ATCAAATATA CAGCACGTCG CGCAGAACCA GACGAAGCGG
    21541 AGAATATTCT ACATTGACAG TGCATGATGC CTGATGACAA TTCAAACTCG
//
