# Supplementary material for: Combining mechanistic and machine learning models for predictive engineering and optimization of tryptophan metabolism
Source: Nat Commun. 2020 Sep 25;11:4880. doi: 10.1038/s41467-020-17910-1 (PMC7519671; doi:10.1038/s41467-020-17910-1)
Supplement: Supplementary file 9 — Source Data [file 41467_2020_17910_MOESM9_ESM.zip › Supplementary Figure_3A_sdata.csv]

GFP/OD600 (a.u.)
	tryptophan concentration in medium (mg/L)
	0.19	0.39	0.78	1.56	3.125	6.25	12.5	25	50	100	200
colony 1	26922.98716	21012.74272	19487.35245	20049.46433	17261.94111	15308.10476	14975.30616	14347.37846	12304.2223	11373.75288	10899.49135
colony 2	24704.49791	19857.02875	21172.93689	18106.83349	16567.88225	15466.43569	14603.03154	14136.90593	12519.51497	11212.20638	10131.11027
colony 3	19116.91375	17878.18004	18378.24957	14284.0114	12992.80576	12445.38017	12790.14685	11261.53846	9521.004764	9381.854659	8531.976101
average	23581.46627	19582.6505	19679.51297	17480.10307	15607.54304	14406.64021	14122.82819	13248.60761	11448.24734	10655.93797	9854.192574
stdev	4022.386803	1585.191902	1407.218378	2933.377766	2290.866151	1700.344925	1169.049509	1724.067149	1672.508806	1106.341058	1207.805727
