# Supplementary material for: Combining mechanistic and machine learning models for predictive engineering and optimization of tryptophan metabolism
Source: Nat Commun. 2020 Sep 25;11:4880. doi: 10.1038/s41467-020-17910-1 (PMC7519671; doi:10.1038/s41467-020-17910-1)
Supplement: Supplementary file 9 — Source Data [file 41467_2020_17910_MOESM9_ESM.zip › Supplementary Figure_3B_sdata.csv]

GFP/OD600 (a.u.)
	tryptophan concentration in medium (mg/L)
	0.39	0.78	1.56	3.125	6.25	12.5	25	50	100	200
colony 1	32316.4557	37080.80808	41288.46154	49258.92857	52184.87395	57296.61017	57930.43478	60725.66372	61277.31092	64611.57025
colony 2	37671.04235	44584.18803	49763.10006	53410.71965	57088.60525	60236.74968	62425.50585	60638.69352	65791.8206	66078.99612
colony 3	47109.28207	53871.90171	52305.04909	60779.14676	73237.50306	71147.76353	75612.4079	72939.10631	80408.616	80774.47808
average	39032.26004	45178.96594	47785.53689	54482.93166	60836.99409	62893.70779	65322.78285	64767.82118	69159.24918	70488.34815
stdev	7489.767236	8411.33324	5768.393828	5834.473903	11015.49419	7297.820371	9190.141667	7076.674108	10000.31949	8938.214942
