# Supplementary material for: Combining mechanistic and machine learning models for predictive engineering and optimization of tryptophan metabolism
Source: Nat Commun. 2020 Sep 25;11:4880. doi: 10.1038/s41467-020-17910-1 (PMC7519671; doi:10.1038/s41467-020-17910-1)
Supplement: Supplementary file 9 — Source Data [file 41467_2020_17910_MOESM9_ESM.zip › Supplementary Figure_5B-C_sdata.csv]

SP003	-6.133496899473116
SP003	1.988049833607647
SP003	4.1454470658654685
SP004	10.114076082369024
SP004	-4.289792530107974
SP004	-5.824283552261022
SP008	-0.029266160797405405
SP008	3.6700603265017833
SP008	-3.6407941657044063
SP011	7.3029148850319245
SP011	-8.634698213334957
SP011	1.3317833283031177
SP014	-2.6354742080147275
SP014	-4.946037714746723
SP014	7.58151192276145
SP015	-5.313393408404636
SP015	-6.577340440750788
SP015	11.890733849155424
SP016	-9.495345298359268
SP016	-17.66114876763062
SP016	27.156494065989875
SP019	-17.202100521912428
SP019	-3.2833978913513704
SP019	20.48549841326377
SP021	-13.646468034245004
SP021	4.331856100639726
SP021	9.31461193360525
SP022	10.530222302910857
SP022	-13.557491977537211
SP022	3.0272696746263534
SP024	-1.7552188181520876
SP024	4.5533828693146745
SP024	-2.798164051162587
SP026	-9.71677760304388
SP026	7.002170682411503
SP026	2.714606920632434
SP027	5.423934314042953
SP027	0.1707060986128397
SP027	-5.594640412655849
SP029	-1.6731117328894243
SP029	1.8331704142364487
SP029	-0.1600586813470386
SP030	-11.266245779459297
SP030	8.668467957939413
SP030	2.5977778215199123
SP033	-24.84123038373812
SP033	22.532429859896894
SP033	2.3088005238412563
SP035	-5.651339877332134
SP035	-9.573335671327385
SP035	15.224675548659604
SP036	-2.1807561397247355
SP036	-9.357198979867547
SP036	11.53795511959234
SP039	-18.86107605884942
SP039	13.51168349974202
SP039	5.3493925591074
SP040	-24.060234644654486
SP040	0.3570760030019642
SP040	23.703158641652493
SP042	-0.8018938869826115
SP042	11.702543159017466
SP042	-10.900649272034912
SP047	-5.685571572975533
SP047	14.225178786000328
SP047	-8.539607213024766
SP048	-2.0700466668342017
SP048	6.5111092932233845
SP048	-4.441062626389154
SP050	-0.11758171690576091
SP050	-2.8851663618763723
SP050	3.0027480787821332
SP054	-2.8537402308999162
SP054	11.20156129849164
SP054	-8.347821067591724
SP055	-12.197543622963337
SP055	0.4138332122099797
SP055	11.783710410753358
SP056	1.491274895690509
SP056	-4.675331017940607
SP056	3.1840561222501265
SP057	-12.513052411805347
SP057	8.192438992402174
SP057	4.320613419403202
SP058	2.215598507374281
SP058	-0.7269549266108726
SP058	-1.4886435807634228
SP062	-12.539844596982277
SP062	-22.46736848156904
SP062	35.00721307855133
SP063	-1.5233035128926247
SP063	7.5871319664096575
SP063	-6.063828453517033
SP064	-10.414713224147533
SP064	2.427136603280104
SP064	7.987576620867458
SP065	-15.132081979227891
SP065	2.176047325330373
SP065	12.956034653897532
SP066	-25.759039091875664
SP066	-1.4133675802155494
SP066	27.172406672091228
SP069	-11.199257672182881
SP069	19.358694115676997
SP069	-8.159436443494101
SP071	5.865791873099056
SP071	0.28029393765456234
SP071	-6.146085810753618
SP072	-3.4170884563469315
SP072	16.656268140075923
SP072	-13.239179683728977
SP074	-13.116740948754625
SP074	13.241929376024899
SP074	-0.1251884272702739
SP076	5.354142276671581
SP076	4.881589781144243
SP076	-10.235732057815824
SP079	-22.572231045499876
SP079	12.942538666970421
SP079	9.629692378529512
SP081	-13.063690091411146
SP081	-3.811220274836117
SP081	16.87491036624725
SP082	-4.0856063375319
SP082	-2.492096869372162
SP082	6.5777032069040615
SP083	-9.226684805608414
SP083	-10.089760888888662
SP083	19.316445694497105
SP087	-13.458056325930272
SP087	4.880451827484194
SP087	8.577604498446107
SP088	-4.342305039023898
SP088	3.8296014130030187
SP088	0.5127036260208513
SP091	-18.85176673607546
SP091	9.163699805960647
SP091	9.688066930114843
SP093	4.013633088991753
SP093	-4.328656652552297
SP093	0.3150235635605725
SP094	1.225463341443799
SP094	-9.659815262668161
SP094	8.434351921224334
SP097	-14.07807029566439
SP097	-1.0198823639087777
SP097	15.097952659573224
SP098	-9.640577075782574
SP098	4.467978324496784
SP098	5.172598751285804
SP100	0.5170517634302882
SP100	5.251893762976636
SP100	-5.768945526406895
SP105	4.455393110647833
SP105	7.729045445739104
SP105	-12.184438556386937
SP107	-7.1673672300698215
SP107	2.8746629129406074
SP107	4.292704317129235
SP108	-5.888606032635707
SP108	-0.4852924200675517
SP108	6.373898452703244
SP109	-6.6843027545444045
SP109	2.678393542941677
SP109	4.005909211602699
SP110	-7.598681958961521
SP110	2.2124343286642727
SP110	5.386247630297248
SP111	-20.14387787558796
SP111	15.267996646384887
SP111	4.87588122920306
SP116	-12.471071693680955
SP116	1.6477841406284597
SP116	10.823287553052495
SP118	9.975898727045774
SP118	-5.087539798549841
SP118	-4.888358928495876
SP119	-17.658897020979765
SP119	10.987902475235757
SP119	6.670994545744023
SP120	8.785221993043265
SP120	-3.0128060619160664
SP120	-5.772415931127185
SP123	-11.653022109250742
SP123	0.462160649919241
SP123	11.190861459331472
SP124	6.873226531573891
SP124	-0.15415375244853635
SP124	-6.7190727791253835
SP126	0.08984845832451072
SP126	-7.690665586748608
SP126	7.600817128424083
SP128	-0.3646142216160513
SP128	8.734857040676161
SP128	-8.370242819060195
SP130	-12.203944248931606
SP130	1.7644895110194625
SP130	10.439454737912115
SP131	-6.632766626186054
SP131	5.1908997695462915
SP131	1.4418668566397344
SP132	1.6886928133091885
SP132	-4.225415438374938
SP132	2.536722625065778
SP135	-9.920115434257866
SP135	3.27095391003121
SP135	6.649161524226628
SP137	6.698682809118765
SP137	4.641209294295919
SP137	-11.339892103414655
SP139	-12.273521466036385
SP139	15.494638344010923
SP139	-3.2211168779745094
SP145	-5.188740475813006
SP145	-5.557830234893572
SP145	10.746570710706521
SP148	-1.028318897484553
SP148	5.974476964920541
SP148	-4.946158067436073
SP150	-2.5614133244908714
SP150	4.648558288040022
SP150	-2.08714496354915
SP152	-14.765471585121361
SP152	10.191484514096544
SP152	4.573987071024845
SP153	7.276816382735987
SP153	-1.2619763317635204
SP153	-6.014840050972481
SP156	-1.350556556988721
SP156	4.503279367565767
SP156	-3.152722810577103
SP158	-6.13211860996455
SP158	-5.568469856602775
SP158	11.700588466567353
SP160	9.182859122840796
SP160	-3.797482104326548
SP160	-5.385377018514248
SP164	-5.5641019670292735
SP164	11.422914212214806
SP164	-5.858812245185561
SP165	-2.06262436734508
SP165	-0.2591426466187414
SP165	2.32176701396385
SP166	3.093435477602924
SP166	0.36194951928013097
SP166	-3.4553849968830406
SP167	-12.553927036672775
SP167	8.550520555394783
SP167	4.003406481277963
SP171	-19.624459422433063
SP171	10.626295754157638
SP171	8.998163668275453
SP172	18.42744826933921
SP172	-2.1142176818497376
SP172	-16.3132305874895
SP176	-30.652038973271914
SP176	13.531106873787792
SP176	17.12093209948418
SP179	-2.391766252225807
SP179	9.77929363931932
SP179	-7.387527387093485
SP180	7.406835719748358
SP180	3.3618426608743164
SP180	-10.768678380622703
SP182	-3.5922729548589416
SP182	9.460859173184133
SP182	-5.868586218325191
SP183	-3.71348843286205
SP183	-0.47731302719921587
SP183	4.190801460061294
SP191	8.755330850507903
SP191	-2.602523126340941
SP191	-6.152807724166905
SP193	1.3130598235939885
SP193	-9.282096378905209
SP193	7.96903655531122
SP194	1.2820209547899992
SP194	7.391329441078511
SP194	-8.673350395868539
SP195	0.5071882630745677
SP195	-9.193347931690425
SP195	8.68615966861583
SP196	-7.58994341776247
SP196	6.978903741892651
SP196	0.6110396758698755
SP198	-1.3274031036618226
SP198	13.660590126932362
SP198	-12.333187023270568
SP203	-3.7980669279930055
SP203	2.9716651274227672
SP203	0.8264018005702098
SP204	1.967117839877659
SP204	-1.821365422452942
SP204	-0.14575241742474532
SP205	4.196630242946355
SP205	-17.747837833138192
SP205	13.551207590191837
SP207	1.545643786469654
SP207	12.038273916722417
SP207	-13.583917703192085
SP208	8.486176997402936
SP208	0.9141274600631846
SP208	-9.400304457466149
SP209	5.786428383241571
SP209	6.139654478011238
SP209	-11.926082861252837
SP210	3.1900630200932483
SP210	0.04557157565966463
SP210	-3.235634595752998
SP211	8.257543907329392
SP211	-7.237185286545753
SP211	-1.0203586207836395
SP212	-8.17570153930123
SP212	-0.14465105710169723
SP212	8.320352596402927
SP214	-1.254726037350963
SP214	2.537897768120814
SP214	-1.2831717307698227
SP215	-3.9174293824954987
SP215	2.211434074606373
SP215	1.7059953078891255
SP216	8.548569439068189
SP216	-4.258191130035527
SP216	-4.290378309032661
SP218	0.0
SP219	-4.424006736400031
SP219	-0.5773520643770382
SP219	5.001358800777041
SP220	-27.79145731906361
SP220	28.477085468318464
SP220	-0.6856281492548675
SP221	8.291698935159488
SP221	7.070205928053539
SP221	-15.36190486321307
SP222	-5.2324224814852585
SP222	-13.379914529485546
SP222	18.612337010970805
SP224	-43.942229400162944
SP224	-6.2103791602603735
SP224	50.152608560423346
SP226	-0.7168218026203448
SP226	3.6565025942042837
SP226	-2.939680791583953
SP229	-1.569955725675058
SP229	0.45287262853476307
SP229	1.1170830971402808
SP230	5.145360240211431
SP230	4.99739171528654
SP230	-10.142751955497914
SP231	6.305071144710837
SP231	-1.0056683165719278
SP231	-5.299402828138881
SP233	-17.10244786763363
SP233	16.935761615173078
SP233	0.16668625246055058
SP234	1.4503669140672173
SP234	-1.0059586203874176
SP234	-0.4444082936797997
SP237	-12.0457777666917
SP237	12.959619190842389
SP237	-0.9138414241507178
SP238	-0.18416636147114218
SP238	-0.8331587113080445
SP238	1.0173250727791867
SP239	-0.18320801219704208
SP239	-2.0243314774698433
SP239	2.2075394896668854
SP244	10.721000600380108
SP244	0.9684751500284676
SP244	-11.689475750408548
SP245	4.925118781081238
SP245	-4.925118781081245
SP247	3.564922620182145
SP247	-3.125671177268572
SP247	-0.4392514429135872
SP251	-16.394908198249425
SP251	-1.6448676677266008
SP251	18.039775865975997
SP252	-6.108237129711199
SP252	-0.24069402934895834
SP252	6.3489311590601005
SP254	-2.9618389458975685
SP254	-0.08124291392272198
SP254	3.043081859820262
SP255	-0.04812036538766051
SP255	-1.2626113790160218
SP255	1.3107317444037392
SP258	3.527005138081961
SP258	-1.5645669945729423
SP258	-1.9624381435090186
SP259	1.9446502163781645
SP259	-8.952919910107653
SP259	7.0082696937294315
SP261	8.576163751881865
SP261	-1.3419054192765714
SP261	-7.23425833260535
SP262	-7.298934923298219
SP262	6.001087340332475
SP262	1.2978475829656873
SP263	-1.329476387736122
SP263	1.2731982772467347
SP263	0.056278110489387245
SP264	19.583174018692063
SP264	-5.119299522544793
SP264	-14.463874496147241
SP267	12.375273645613106
SP267	7.851119053215825
SP267	-20.226392698828988
SP269	-3.740244307922154
SP269	8.343580077276386
SP269	-4.603335769354146
SP270	-18.09754316257154
SP270	11.94796761339694
SP270	6.149575549174585
SP271	9.770998033801703
SP271	-12.678974400218465
SP271	2.9079763664167615
SP272	0.7633003917484302
SP272	-8.66447583229413
SP272	7.901175440545643
SP276	13.866065343097745
SP276	-9.861945316166526
SP276	-4.004120026931247
SP277	8.09756454170244
SP277	-2.3783218713924725
SP277	-5.7192426703099954
SP279	-14.647095650397631
SP279	3.095153610324445
SP279	11.55194204007313
SP281	-0.3724152215941956
SP281	-1.1833855018901716
SP281	1.555800723484424
SP282	-2.1288398930748826
SP282	18.868603539439476
SP282	-16.739763646364636
SP284	-12.36934107147863
SP284	10.5592733439467
SP284	1.8100677275319157
SP287	-7.895476915759758
SP287	4.4401267188787585
SP287	3.4553501968809996
SP289	-15.6992878585028
SP289	14.363277759154244
SP289	1.3360100993486128
SP291	-21.57842382884766
SP291	5.884593437873278
SP291	15.693830390974398
SP292	5.329529333996703
SP292	-1.776307883217953
SP292	-3.5532214507787216
SP296	1.6910804898648166
SP296	-10.139846995360585
SP296	8.44876650549574
SP297	4.7206102570009705
SP297	-0.9263774688541844
SP297	-3.7942327881467293
SP298	14.357152057808094
SP298	-17.258600012116432
SP298	2.90144795430831
SP299	6.952878656183657
SP299	-14.41085078986157
SP299	7.457972133677856
SP309	9.076534974808396
SP309	-2.6118327509174435
SP309	-6.464702223890981
SP310	22.37679704424906
SP310	-9.631497236914782
SP310	-12.74529980733422
SP315	7.055524546286705
SP315	2.472013397868892
SP315	-9.527537944155654
SP316	30.451625178592707
SP316	-4.301639624614637
SP316	-26.14998555397807
SP318	9.981255957222785
SP318	-0.5109620419558638
SP318	-9.470293915266907
SP319	0.46235812708493995
SP319	-0.7809528196137308
SP319	0.31859469252884765
SP320	11.779692109753412
SP320	-10.452681844081567
SP320	-1.327010265671845
SP321	1.2122474666970788
SP321	0.065762269320075
SP321	-1.2780097360171538
SP324	13.21246112311431
SP324	4.149795105874745
SP324	-17.36225622898914
SP327	16.20152248108201
SP327	3.0523421531417227
SP327	-19.25386463422376
SP330	20.682089410985697
SP330	5.485615358475968
SP330	-26.167704769461665
SP334	-15.063120863191202
SP334	-1.9833750091449645
SP334	17.046495872336124
SP335	-7.606601100304886
SP335	1.166956272373099
SP335	6.439644827931815
SP338	-3.0203459998364224
SP338	-1.652935983466648
SP338	4.67328198330307
SP341	9.583417938694922
SP341	-8.581695331921011
SP341	-1.0017226067739102
SP342	34.94320151629947
SP342	-20.70854078229482
SP342	-14.234660734004649
SP344	15.099498918258746
SP344	-0.1390405477961849
SP344	-14.960458370462561
SP345	-18.927099837583683
SP345	8.18234302597682
SP345	10.744756811606862
SP347	-13.523265309714589
SP347	0.4450975449870924
SP347	13.078167764727496
SP348	22.350430510844404
SP348	-7.947898744718316
SP348	-14.402531766126089
SP349	11.860292594998157
SP349	-3.4548992289483778
SP349	-8.405393366049807
SP350	116.550767381507
SP350	-5.8844845047179035
SP350	-110.66628287678907
SP354	-51.24844069207985
SP354	0.38550200529083156
SP354	50.86293868678898
SP357	7.19560106612488
SP357	8.284790756546585
SP357	-15.480391822671464
SP358	12.683389111354785
SP358	-10.147146804442059
SP358	-2.536242306912669
SP359	1.47343668836686
SP359	-2.243895957061909
SP359	0.7704592686950491
SP360	-7.438578617617054
SP360	1.4229274024074812
SP360	6.015651215209573
SP361	6.258267231981193
SP361	9.912499645190564
SP361	-16.170766877171772
SP363	-3.7602886492895777
SP363	6.819766283344222
SP363	-3.0594776340545877
SP364	-14.097024196212331
SP364	5.423792729304054
SP364	8.673231466908277
SP365	-33.07168662363051
SP365	46.70542785377597
SP365	-13.633741230145375
SP366	8.386716327587493
SP366	-2.745547720278381
SP366	-5.641168607309112
SP367	6.875644052513877
SP367	0.08775559305438208
SP367	-6.963399645568238
SP369	22.4375681089314
SP369	-20.729906035470464
SP369	-1.707662073460881
SP370	14.669760469533287
SP370	-20.669394246883
SP370	5.999633777349686
SP371	35.0792788612045
SP371	-17.397020655383272
SP371	-17.682258205821284
SP375	12.739307506639136
SP375	-3.116116709740396
SP375	-9.623190796898768
SP376	2.627068701347312
SP376	-0.2000215558577878
SP376	-2.4270471454895244
SP378	21.025637181991783
SP378	-14.711983705328834
SP378	-6.3136534766629495
SP379	-9.416189860037008
SP379	-0.706342821119847
SP379	10.12253268115687
SP380	49.04233404813985
SP380	-27.68252131750191
SP380	-21.35981273063794
SP382	16.050497274875198
SP382	-25.735524277228592
SP382	9.685027002353422
SP385	-4.029217013709101
SP385	-0.6480784347244111
SP385	4.677295448433512
SP386	-9.038194677199527
SP386	-13.948750295809504
SP386	22.986944973009003
SP389	-7.674579482337236
SP389	-7.12746677649389
SP389	14.80204625883104
SP390	-5.255171711411222
SP390	4.080882693775635
SP390	1.1742890176356298
SP391	9.9842843147988
SP391	-2.3221416179589482
SP391	-7.6621426968398225
SP393	-3.8862014182032993
SP393	4.535268244320548
SP393	-0.6490668261172345
SP394	-1.9719247250847758
SP394	7.330840796588575
SP394	-5.358916071503799
SP401	-17.990680553169554
SP401	8.748986937151443
SP401	9.241693616018068
SP402	23.773406396990794
SP402	-9.10287531972969
SP402	-14.67053107726116
SP403	-5.202262865123629
SP403	-8.53377207805822
SP403	13.736034943181807
SP404	18.116654344156785
SP404	-20.06202864611197
SP404	1.9453743019551553
SP405	2.910599259396548
SP405	6.544766306268457
SP405	-9.455365565665062
SP406	17.00915343973716
SP406	-20.994669812373914
SP406	3.985516372636795
SP408	-23.29976771123671
SP408	16.95829598933662
SP408	6.341471721900092
SP409	23.39161558459989
SP409	-15.168554978969269
SP409	-8.223060605630565
SP410	7.750881388655074
SP410	-10.546821788328856
SP410	2.7959403996737535
SP412	14.232274972982594
SP412	-8.360704173769108
SP412	-5.87157079921343
SP413	-13.578787344673955
SP413	9.344081122727431
SP413	4.234706221946482
SP414	29.64169151342108
SP414	-14.50178358635182
SP414	-15.139907927069288
SP416	-0.6929388880596719
SP416	-15.162325471621841
SP416	15.855264359681513
SP417	21.311935723421996
SP417	-11.63604093743173
SP417	-9.675894785990295
SP419	9.65650451025212
SP419	3.8531347753526006
SP419	-13.509639285604663
SP420	5.8483808879438755
SP420	5.006532365724553
SP420	-10.854913253668371
SP422	-1.64943545826344
SP422	-1.8090681369031074
SP422	3.4585035951664906
SP423	-2.811956697045204
SP423	-0.5325637350284183
SP423	3.3445204320736366
SP424	6.280913747731404
SP424	3.146404413405321
SP424	-9.427318161136753
SP425	-0.38931416490274273
SP425	2.436308360459776
SP425	-2.0469941955570334
SP426	-8.347271781071584
SP426	9.283696947342108
SP426	-0.9364251662705811
SP427	-11.27372676063915
SP427	4.3842457374293815
SP427	6.8894810232097825
SP428	0.14552283916709996
SP428	2.319919551938966
SP428	-2.465442391106052
SP429	0.4391248148241118
SP429	4.795364482186443
SP429	-5.234489297010555
SP430	14.331737224705137
SP430	-12.232749648396634
SP430	-2.098987576308531
SP433	-15.503760835461861
SP433	-3.3770825621041354
SP433	18.880843397566053
SP434	8.636937384753935
SP434	-4.791845440031921
SP434	-3.8450919447220713
SP435	-4.985034200100472
SP435	-4.517185893321766
SP435	9.502220093422238
SP436	-15.943243270327727
SP436	-6.078132204916528
SP436	22.021375475244255
SP437	1.3255441718041538
SP437	0.7070706800788571
SP437	-2.032614851883096
SP438	10.919333674870813
SP438	0.6304629759779345
SP438	-11.54979665084872
SP439	10.110391289654473
SP439	7.890390834932333
SP439	-18.000782124586806
SP440	5.963229057157719
SP440	6.14465000944972
SP440	-12.107879066607438
SP441	-4.864495337316299
SP441	-2.305174234504449
SP441	7.1696695718207195
SP444	2.143308591200224
SP444	4.061116941940639
SP444	-6.204425533140778
SP446	0.2587981068742806
SP446	-12.10318645214224
SP446	11.844388345268072
SP448	1.2109426413555866
SP448	4.027287454675445
SP448	-5.23823009603106
SP451	-1.9336111308768835
SP451	1.9336111308768835
SP452	20.33350087597779
SP452	-7.211914049157514
SP452	-13.121586826820277
SP453	-7.174707977957098
SP453	1.7292490630845379
SP453	5.4454589148725745
SP454	21.18119836812255
SP454	-16.041093637697116
SP454	-5.140104730425463
SP458	3.394008274059445
SP458	8.834609521880537
SP458	-12.228617795940053
SP459	4.079460033273961
SP459	-8.423028082683771
SP459	4.343568049409868
SP461	3.915296553491828
SP461	-2.979932777575897
SP461	-0.9353637759159596
SP462	10.85017714216282
SP462	-11.390077969596774
SP462	0.5399008274339252
SP463	4.484529863065575
SP463	-6.457793916344102
SP463	1.9732640532784984
SP471	-4.08514083159163
SP471	6.758986728279467
SP471	-2.673845896687837
SP472	-1.2303553409928156
SP472	1.3729331231338051
SP472	-0.14257778214098948
SP478	-1.625376077024029
SP478	-3.5624588295165154
SP478	5.1878349065405445
SP480	2.1745828663375164
SP480	-2.174582866337545
SP507	6.127208477070553
SP507	1.2536646015738597
SP507	-7.380873078644441
SP521	3.70034992644392
SP521	4.3123859644753395
SP521	-8.012735890919231
SP522	6.331920790114523
SP522	1.0844537287087235
SP522	-7.416374518823261
SP529	-1.5600146385608298
SP529	31.021029194113396
SP529	-29.461014555552538
SP530	9.211737993897117
SP530	-9.211737993897117
SP534	8.1990179695388
SP534	-2.44010726007636
SP534	-5.758910709462384
SP543	6.523765204084327
SP543	-6.319196640142621
SP543	-0.20456856394173428
SP553	-19.03303207007083
SP553	4.160522756859194
SP553	14.87250931321168
SP554	-12.347623301453844
SP554	9.623902895807092
SP554	2.7237204056467874
SP556	9.747542176166561
SP556	-4.32483972509759
SP556	-5.422702451068986
SP558	-12.725348198458207
SP558	8.109836581381998
SP558	4.615511617076194
SP567	-8.567660045524548
SP567	-8.075983837012942
SP567	16.64364388253746
