# Supplementary material for: Combining mechanistic and machine learning models for predictive engineering and optimization of tryptophan metabolism
Source: Nat Commun. 2020 Sep 25;11:4880. doi: 10.1038/s41467-020-17910-1 (PMC7519671; doi:10.1038/s41467-020-17910-1)
Supplement: Supplementary file 9 — Source Data [file 41467_2020_17910_MOESM9_ESM.zip › Supplementary Figure_7A_sdata.csv]

Extracellular trp (mg/L)
	r1	r2	r3	r4	mean	stdev
SP507	1.9828	1.9834	2.0146	2.0908	2.02	0.05
SP231	1.4566	1.2313	0.8968	1.0142	1.15	0.25
SP271	2.0969	1.8202	1.7571	1.6401	1.83	0.19
SP588	2.4357	2.2793	2.363	2.3397	2.35	0.06
SP616	2.7514	2.501	2.6956	2.3067	2.56	0.20
SP606	3.0868	3.2838	3.2527	3.1506	3.19	0.09
