# Supplementary material for: Combining mechanistic and machine learning models for predictive engineering and optimization of tryptophan metabolism
Source: Nat Commun. 2020 Sep 25;11:4880. doi: 10.1038/s41467-020-17910-1 (PMC7519671; doi:10.1038/s41467-020-17910-1)
Supplement: Supplementary file 9 — Source Data [file 41467_2020_17910_MOESM9_ESM.zip › Figure_1D_sdata.csv]

name	genes	NIL_12h_FPKM_freq
pPCK1	PCK1	0.0010726342706276577
pICL1	PCK1	0.008972809593539124
pRNR2	PCK1	0.01381102655984008
pACT1	PCK1	0.09560870920476407
pTPI1	PCK1	0.3120748086529997
pTDH3	PCK1	0.5684600117182295
pACS1	TAL1	9.86871565736189e-4
pREV1	TAL1	0.004571366570901073
pCHO1	TAL1	0.03617838745005397
pTAL1	TAL1	0.08911237151390326
pENO2	TAL1	0.3503310608910641
pCYC1	TAL1	0.5188199420083415
pMLS1	TKL1	9.557455106146877e-4
pBUD6	TKL1	0.004050392289642605
pURE2	TKL1	0.04062553644266568
pTKL1	TKL1	0.07989726616573567
pPGK1	TKL1	0.12158402838859722
pCCW12	TKL1	0.7528870312027441
pCRC1	CDC19	0.01029595567580494
pCDC14	CDC19	0.010666921846699694
pTEF2	CDC19	0.050280017736453984
pCDC19	CDC19	0.19302044765173548
pURA1	CDC19	0.3143246735213862
pFBA1	CDC19	0.42141198356791965
pIDP2	PFK1	0.0037222436175455196
pTPK2	PFK1	0.045074301488825165
pRPL15B	PFK1	0.11329090448472263
pPFK1	PFK1	0.18494865135569535
pTEF1	PFK1	0.2552682329768418
pTDH2	PFK1	0.3976956660763696
