# Supplementary material for: Combining mechanistic and machine learning models for predictive engineering and optimization of tryptophan metabolism
Source: Nat Commun. 2020 Sep 25;11:4880. doi: 10.1038/s41467-020-17910-1 (PMC7519671; doi:10.1038/s41467-020-17910-1)
Supplement: Supplementary file 9 — Source Data [file 41467_2020_17910_MOESM9_ESM.zip › Figure_2B_sdata.csv]

gene	p_name	count	freq
01	pPCK1	69	27.2
01	pICL1	37	14.6
01	pRNR2	40	15.7
01	pACT1	31	12.2
01	pTPI1	46	18.1
01	pTDH3	31	12.2
02	pACS1	53	20.9
02	pREV1	38	15
02	pCHO1	60	23.6
02	pTAL1	29	11.4
02	pENO2	46	18.1
02	pCYC1	28	11
03	pMLS1	88	34.6
03	pBUD6	39	15.4
03	pURE2	38	15
03	pTKL1	75	29.5
03	pPGK1	3	1.2
03	pCCW12	11	4.3
04	pCRC1	43	16.9
04	pCDC14	46	18.1
04	pTEF2	19	7.5
04	pCDC19	54	21.3
04	pURA1	44	17.3
04	pFBA1	48	18.9
05	pIDP2	48	18.9
05	pTPK2	9	3.5
05	pRPL15B	47	18.5
05	pPFK1	59	23.2
05	pTEF1	51	20.1
05	pTDH2	40	15.7
