# Supplementary material for: Combining mechanistic and machine learning models for predictive engineering and optimization of tryptophan metabolism
Source: Nat Commun. 2020 Sep 25;11:4880. doi: 10.1038/s41467-020-17910-1 (PMC7519671; doi:10.1038/s41467-020-17910-1)
Supplement: Supplementary file 9 — Source Data [file 41467_2020_17910_MOESM9_ESM.zip › Figure_3B_sdata.csv]

average
	tryptophan concentration in medium (mg/L)
	0.4	2	10	40	200	800
pGAL1_6xtrpO-GFP	5080.625958	1244.288935	352.2894389	-20.32475173	131.3590055	105.1406524
+ Gal4ad_trpR	245.5972938	-263.2487239	3033.957748	10394.36088	13089.82065	13664.854
stdev
	tryptophan concentration in medium (mg/L)
	0.4	2	10	40	200	800
pGAL1_6xtrpO-GFP	2137.737046	925.2803244	176.0301305	135.5752704	73.37845582	20.37551002
+ Gal4ad_trpR	565.699363	584.0128576	185.7539808	938.6012822	695.1981785	558.256698
