# Supplementary material for: Combining mechanistic and machine learning models for predictive engineering and optimization of tryptophan metabolism
Source: Nat Commun. 2020 Sep 25;11:4880. doi: 10.1038/s41467-020-17910-1 (PMC7519671; doi:10.1038/s41467-020-17910-1)
Supplement: Supplementary file 9 — Source Data [file 41467_2020_17910_MOESM9_ESM.zip › Figure_3C_sdata.csv]

GFP/OD600 (a.u.)
	col 1	col 2	col 3	col 4	col 5	col 6	average	stdev
wild type	2435.627713	1662.566489	3344.641319	2660.117509	2983.016939	1999.419029	2529.952257	692.7756569
ARO4*	5128.595119	3110.119929	6069.233155	4141.064512	3797.420202		4279.45945	1267.827515
TRP2**	8192.654208	8115.899822	6378.526085	6334.947441	8468.10108	6551.935858	7340.344082	1015.604145
ARO4*TRP2**	11031.51164	10949.23316	11299.23316	11680.63811	9664.617771	11747.47877	11062.11877	758.3134894
