# Supplementary material for: Combining mechanistic and machine learning models for predictive engineering and optimization of tryptophan metabolism
Source: Nat Commun. 2020 Sep 25;11:4880. doi: 10.1038/s41467-020-17910-1 (PMC7519671; doi:10.1038/s41467-020-17910-1)
Supplement: Supplementary file 9 — Source Data [file 41467_2020_17910_MOESM9_ESM.zip › Figure_3D_data.csv]

bios_mean	bios_se	hplc_mean	hplc_se
656.1192451725731	41.203924784981105	3.4856112087969744	0.07972269702301006
1024.6344306858912	55.05771153642298	5.334417297921376	0.1444213778567854
1397.0545774039101	40.14609350048921	4.863333367813822	0.2896805438365598
1485.014117840757	75.3751997108316	5.856778858589251	0.10414423170830597
775.3618730926305	53.51145373505919	4.274195358497685	0.2544068639646778
717.6840634273465	20.186266681574903	3.6565870086713566	0.18102635998421898
